# Supplementary material for: Single-nucleotide-resolution mapping of DNA gyrase cleavage sites across the Escherichia coli genome
Source: Nucleic Acids Res. 2018 Dec 4;47(3):1373–88. doi: 10.1093/nar/gky1222 (PMC6379681; doi:10.1093/nar/gky1222)
Supplement: Supplementary Data [file gky1222_supplemental_files.zip]

Archive with 2 entries (2 files):
- Supplementary_Figures_191118.pdf
- Supplementary_Tables_Topo-Seq_191118.xlsx
