# Supplementary material for: Single-nucleotide-resolution mapping of DNA gyrase cleavage sites across the Escherichia coli genome
Source: Nucleic Acids Res. 2018 Dec 4;47(3):1373–88. doi: 10.1093/nar/gky1222 (PMC6379681; doi:10.1093/nar/gky1222)
Supplement: Supplementary Data [file gky1222_supplemental_files.zip › Supplementary_Tables_Topo-Seq_191118.xlsx]

## Sheet: Title
Single-nucleotide-resolution Mapping of DNA Gyrase Cleavage Sites Across the Escherichia coli Genome
Dmitry Sutormin1,2, Natalia Rubanova1, Maria Logacheva1, Dmitry Ghilarov1,3* and Konstantin Severinov1,4*
1Centre for Data-Intensive Biomedicine and Biotechnology, Skolkovo Institute of Science and Technology, 143026 Moscow, Russia
2Department of Bioengineering and Bioinformatics, Lomonosov Moscow State University, 119991, Moscow, Russia
3Malopolska Centre for Biotechnology, Jagiellonian University, 30348, Cracow, Poland
4Waksman Institute for Microbiology, Rutgers, The State University of New Jersey, Piscataway, NJ 08854, USA
*Correspondence should be addressed to:
dmitry.gilyarov@uj.edu.pl
severik@waksman.rutgers.edu
§Author’s current address
SUPPLEMENTARY TABLES

## Sheet: Sheets description
Sheet name	Description
Raw_GCSs_calling	Coordinates of raw GCSs found in all Topo-Seq experiments (coordinates for E. coli W3110 Mu SGS genome)
Trusted_GCSs	Coordinates of trusted GCSs found for all Topo-Seq conditions (coordinates for E. coli W3110 Mu SGS genome)
General_info_about_ref_genome	Some information regarding E. coli W3110 Mu SGS genome that was used as a reference genome
S1	Total number of GCSs called in Topo-Seq experiments and experiments conditions
S2	Primers and DNA fragments used in this study
DS1	qPCR data, correlation between N3E and fold enrichment observed with qPCR
DS2	GCSs association with chromosomal macrodomains
DS3	GCSs association with BIME-1 and BIME-2 regions
DS4A	Known Strong Gyrase Sites (SGS) in bacteriophage Mu, pBR322, and pSC101 and top-scored sites
DS4B	Colocalization of GCSs and top-scored genome sites
DS5	Annotation for GCSs enriched BIME-2 regions
DS6	Statistics for GCSs association with different intervals (BIME-1, BIME-2, Fis sites, IHF sites, H-NS sites, MatP sites)
DS6A	Colocalization of MukB and MatP binding regions
DS6B	Score of genomic intervals (BIMEs, NAPs binding sites)
DS7A	GCSs association with downstream regions of rRNA operons
DS7B	Analysis of DS regions of transcription units: comparison of GCSs sets N3Es and scores, comparison of DS regions scores
DS8	GCSs and TADs
DS9	GCSs colocalization with sites of spontaneous mutations
DS10	Position Frequency Matrix for the unbiased "combined" gyrase motif

## Sheet: Raw_GCSs_calling
+A+IP	Cfx_IP_Mu_10mkm_1	Cfx_IP_Mu_10mkM_2	Cfx_IP_10mkM_3	MIcrocin_IP_Mu_10mkM_1	Microcin_IP_Mu_10mkM_2	Microcin_IP_50mkM_3	Oxo_IP_Mu_120mkM_1	Oxo_IP_Mu_120mkM_2	Oxo_IP_120mkm_3	RifCfx_IP_Mu_122mkM_10mkM_1	RifCfx_IP_Mu_122mkM_10mkM_2	RifCfx_IP_Mu_122mkM_10mkM_3	Un_IP_Mu_1	Un_IP_Mu_2
+A-IP	Cfx_IN_Mu_10mkM_1	Cfx_IN_Mu_10mkM_2	Cfx_IN_10mkM_3	Microcin_IN_Mu_10mkM_1	Microcin_IN_Mu_10mkM_2	Microcin_IN_50mkM_3	Oxo_IN_Mu_120mkM_1	Oxo_IN_Mu_120mkM_2	Oxo_IN_120mkM_3	RifCfx_IN_Mu_122mkM_10mkM_1	RifCfx_IN_Mu_122mkM_10mkM_2	RifCfx_IN_Mu_122mkM_10mkM_3	Un_IN_Mu_1	Un_IN_Mu_2
-A+IP	Un_IP_Mu_1	Un_IP_Mu_2	Un_IP_3	Un_IP_Mu_1	Un_IP_Mu_1	Un_IP_3	Un_IP_Mu_2	Un_IP_Mu_2	Un_IP_3	Un_IP_Mu_2	Un_IP_Mu_2	Un_IP_Mu_2	Un_IP_Mu_2	Un_IP_Mu_1
-A-IP	Un_IN_Mu_1	Un_IN_Mu_2	Un_IN_3	Un_IN_Mu_1	Un_IN_Mu_1	Un_IN_3	Un_IN_Mu_2	Un_IN_Mu_2	Un_IN_3	Rif_IN_Mu_122mkM_1	Rif_IN_Mu_122mkM_1	Rif_IN_Mu_122mkM_1	Un_IN_Mu_2	Un_IN_Mu_1
Condition	Cfx_1	Cfx_2	Cfx_3	Microcin_1	Microcin_1	Microin_3	Oxo_1	Oxo_2	Oxo_3	RifCfx_1	RifCfx_2	RifCfx_3	Un_1_2	Un_2_1
Number of GCSs	6296	7029	6169	525	760	3686	9057	2033	6558	6190	4284	611	10	1
GCSs_coordinate	Cfx_1 N3E	Cfx_2 N3E	Cfx_3 N3E	Micro_1 N3E	Micro_2 N3E	Micro_3 N3E	Oxo_1 N3E	Oxo_2 N3E	Oxo_3 N3E	RifCfx_1 N3E	RifCfx_2 N3E	RifCfx_3 N3E	Un_1_2 N3E	Un_2_1 N3E
1101	0	0	0	0	0	0	12.0573	0	11.3272	6.49431	0	0	0	0
1256	0	0	0	0	0	0	5.80552	0	0	0	0	0	0	0
1464	0	0	0	0	0	0	11.1653	5.0099	12.8689	0	0	0	0	0
1465	0	0	0	8.12042	0	9.74693	8.93222	8.51684	7.20675	0	5.30612	0	0	0
1470	0	0	0	0	0	5.0539	0	0	0	0	0	0	0	0
1553	0	0	0	0	0	0	9.82665	0	8.74985	6.49573	0	0	0	0
1824	0	0	0	0	0	0	8.93443	0	0	7.5793	0	0	0	0
1831	9.63005	0	0	5.58304	0	13.3631	0	0	5.15011	0	0	0	0	0
2339	0	0	0	0	0	0	0	0	0	0	7.43247	0	0	0
2418	0	0	0	0	0	0	8.04324	0	7.72816	0	0	0	0	0
3193	20.7829	5.56211	0	0	0	9.04247	0	0	10.8312	15.1676	7.43481	6.56224	0	0
3319	0	0	0	0	0	0	15.6445	0	13.4084	8.66712	13.8074	5.04783	0	0
3531	0	0	0	0	0	0	0	0	0	8.66726	0	0	0	0
3532	0	5.5621	0	0	0	0	0	0	0	0	0	0	0	0
3987	8.61667	0	0	0	0	10.1255	0	0	0	10.836	8.49843	0	0	0
4595	0	0	0	0	0	0	5.36576	0	0	0	0	0	0	0
4650	0	0	0	0	0	0	0	0	0	5.41915	0	0	0	0
5651	6.08264	0	0	0	0	0	0	0	0	0	9.56416	0	0	0
6596	0	0	0	0	0	0	7.60346	0	7.74015	0	0	0	0	0
6656	7.60343	0	0	0	0	0	12.0769	0	17.5424	14.0939	11.6912	0	0	0
6922	0	0	0	0	0	0	7.60299	0	9.28667	0	0	0	0	0
7137	0	0	7.93361	0	0	0	7.15559	0	0	7.58787	5.31343	0	0	0
8158	0	0	0	0	0	0	5.36416	0	9.7976	0	5.3109	0	0	0
8246	0	0	0	0	5.91921	6.50942	0	0	0	0	0	0	0	0
8326	0	0	0	0	0	0	0	0	0	10.8352	9.5601	0	0	0
8327	0	0	0	0	0	0	5.81148	0	10.3138	10.8352	9.56012	0	0	0
9482	0	0	0	0	0	0	0	5.01619	0	0	0	0	0	0
9486	0	0	0	0	0	0	0	5.0162	0	0	0	0	0	0
9491	0	0	0	0	0	0	7.60198	0	0	0	0	0	0	0
9519	0	0	0	0	0	0	0	6.52105	0	0	0	0	0	0
9546	0	0	0	0	0	0	0	5.01625	0	0	0	0	0	0
9564	0	0	0	0	0	0	0	6.01966	0	0	0	0	0	0
9588	0	0	0	0	0	0	0	5.01639	0	0	0	0	0	0
9597	0	0	0	0	0	0	0	5.01641	0	0	0	0	0	0
9614	0	0	0	0	0	0	0	7.02286	0	0	0	0	0	0
9619	0	0	0	0	0	0	0	7.02289	0	0	0	0	0	0
9641	0	0	0	0	0	0	0	5.0165	0	0	0	0	0	0
9660	0	0	0	0	0	0	0	10.033	0	0	0	0	0	0
9677	0	0	0	0	0	0	0	5.01643	0	0	0	0	0	0
9688	0	0	0	0	0	0	0	5.51818	0	0	0	0	0	0
9700	0	0	0	0	0	0	0	5.01657	0	0	0	0	0	0
9760	0	0	0	0	0	16.2794	0	0	0	0	0	0	0	0
9785	0	0	0	0	0	0	0	7.52492	0	0	0	0	0	0
9786	0	0	5.09988	0	0	0	0	8.0266	0	0	0	0	0	0
9788	0	0	0	0	0	0	0	14.0465	0	7.58759	0	0	0	0
9790	0	0	6.23317	0	0	0	0	9.02996	0	0	0	0	0	0
9791	0	0	9.63299	0	0	0	0	24.0799	0	0	19.1277	9.09077	0	0
9792	0	0	10.1997	0	0	0	0	18.5616	0	8.67158	12.7518	7.57565	0	0
9793	0	0	18.6992	0	0	0	0	31.1031	0	9.75549	23.378	12.6259	0	0
9794	0	0	0	0	0	0	0	5.51831	0	0	0	0	0	0
9795	0	0	6.23269	0	0	0	0	20.5682	0	6.50357	14.8769	5.0504	0	0
9796	0	0	5.66608	0	0	0	0	6.5216	0	0	0	0	0	0
9797	0	0	5.09953	0	0	0	0	18.0599	0	9.75549	32.9421	5.05041	0	0
9798	0	0	0	0	0	0	0	15.0498	0	0	0	0	0	0
9799	0	0	0	0	0	0	0	7.02317	0	0	13.8143	0	0	0
9800	0	0	0	0	0	0	0	7.52488	0	0	0	0	0	0
9816	0	0	0	0	0	0	10.2857	0	10.3157	0	0	0	0	0
9820	0	0	0	0	0	0	0	5.01663	0	0	0	0	0	0
9848	0	0	0	0	0	0	0	5.5185	0	0	0	0	0	0
9855	0	0	0	0	0	0	0	5.0169	0	0	0	0	0	0
9860	0	0	0	0	0	0	0	6.52194	0	0	0	0	0	0
9930	0	0	0	0	0	0	0	6.5221	0	0	0	0	0	0
9977	0	0	0	0	0	0	0	9.53259	0	0	0	0	0	0
9982	0	0	0	0	0	0	0	6.02064	0	0	0	0	0	0
10012	0	0	0	0	0	0	0	5.01731	0	0	0	0	0	0
10066	0	0	0	0	0	0	0	5.01725	0	0	0	0	0	0
10217	0	0	7.93542	0	0	0	0	0	0	5.4206	8.50255	0	0	0
10226	0	0	0	0	0	0	0	0	5.16	0	0	0	0	0
10713	0	0	0	0	0	0	0	0	0	7.58868	0	0	0	0
10714	0	8.03938	5.66911	0	0	0	0	0	0	9.75692	5.31402	0	0	0
10715	9.62481	0	0	0	0	0	30.8623	13.0451	36.6425	0	10.6281	0	0	0
10726	0	0	0	0	0	0	0	0	8.25724	0	0	0	0	0
10755	0	0	0	0	0	0	0	0	0	5.42061	0	0	0	0
10760	0	0	0	0	0	0	9.84038	0	10.8384	10.8414	0	0	0	0
10761	6.07888	5.56587	0	0	0	0	5.36746	0	0	0	0	5.05129	0	0
10804	14.6909	0	0	0	0	0	18.339	0	24.7726	8.67315	0	5.05134	0	0
10806	0	0	0	0	0	0	7.15672	0	0	0	0	0	0	0
11191	0	0	0	0	0	0	0	0	0	5.42287	0	0	0	0
11195	0	0	7.37488	0	0	0	0	0	0	0	0	0	0	0
11581	0	0	6.2434	0	0	0	0	5.02109	0	15.1887	0	0	0	0
11582	0	0	6.81099	0	0	5.4352	0	0	0	7.59441	0	0	0	0
11586	0	0	0	0	0	0	0	0	0	7.59441	0	0	0	0
11675	0	6.18922	0	0	0	0	0	0	0	0	0	0	0	0
12677	16.72	6.80703	0	0	0	7.96813	5.81843	0	0	10.8482	10.6351	0	0	0
13053	0	0	0	0	0	10.141	0	0	0	0	0	0	0	0
13382	0	0	0	0	0	0	8.50248	0	9.29947	0	0	0	0	0
14365	0	0	0	0	0	6.16074	0	0	0	0	0	0	0	0
14879	6.08291	0	0	0	0	0	0	0	0	0	0	0	0	0
15113	6.59048	0	0	0	0	0	6.27139	0	7.24326	0	5.3221	0	0	0
15159	0	0	0	0	0	11.2479	0	0	0	0	0	0	0	0
15214	12.1672	19.2003	13.0736	0	0	0	15.6788	0	8.79678	18.4581	0	0	0	0
15215	15.7159	37.7814	22.7363	0	0	0	25.086	0	21.2154	27.1442	19.1599	0	0	0
15219	0	0	0	0	0	0	5.37552	0	0	0	0	0	0	0
15220	0	6.81295	0	0	0	0	13.8868	0	10.8665	0	0	0	0	0
15221	0	0	5.11574	0	0	0	0	0	0	5.42886	5.32221	0	0	0
15226	17.2369	9.29053	7.3892	0	0	0	51.5162	16.0804	57.4362	16.2866	9.58001	0	0	0
15293	0	0	0	0	6.92034	10.5214	0	0	0	0	0	0	0	0
15716	0	0	0	0	0	5.08634	0	0	0	0	0	0	0	0
15778	0	0	0	0	0	0	0	0	0	6.51813	0	0	0	0
15849	0	0	0	0	0	0	24.2038	8.0447	23.8368	0	0	0	0	0
16628	10.145	6.19902	0	0	0	0	13.0022	0	15.0425	8.6937	8.52286	0	0	0
16663	0	0	0	0	0	0	0	0	5.1871	0	0	0	0	0
17282	0	5.57713	0	0	0	0	0	0	0	0	0	0	0	0
17639	16.2366	11.1551	0	0	0	0	8.96456	0	0	0	7.45546	0	0	0
17868	0	0	0	0	0	0	8.51673	0	0	0	0	0	0	0
18378	0	0	0	0	0	14.9157	0	0	0	0	0	0	0	0
18673	0	5.5776	5.1313	0	0	0	0	0	0	0	0	0	0	0
18716	0	0	0	0	0	0	39.893	11.5647	44.1211	0	0	0	0	0
18785	0	0	5.70332	0	0	0	0	0	0	0	0	0	0	0
18786	0	0	5.70332	0	0	0	0	0	0	0	0	0	0	0
18852	0	0	7.4153	0	0	0	0	0	0	0	0	0	0	0
18853	6.08958	0	0	0	0	0	0	0	0	0	0	0	0	0
19079	10.6565	0	0	0	0	0	13.449	0	10.9045	8.69268	0	0	0	0
19369	0	0	0	0	0	5.82527	0	0	0	0	0	0	0	0
19523	0	0	0	0	0	0	0	7.54239	0	0	0	0	0	0
19524	0	0	0	0	0	0	0	5.02825	0	0	0	0	0	0
19903	0	0	0	0	0	0	0	0	0	7.60441	0	0	0	0
19909	0	0	0	0	0	0	7.17139	0	9.86301	0	0	0	0	0
19921	0	0	0	0	0	6.18858	0	0	0	0	0	0	0	0
20050	0	0	0	0	0	0	5.82717	0	0	0	0	0	0	0
20060	0	0	0	0	0	0	0	0	0	0	5.32554	0	0	0
20066	0	0	0	0	0	0	0	0	0	9.77828	5.32573	0	0	0
20071	5.07428	0	0	0	0	0	0	0	0	0	5.32573	0	0	0
20076	0	0	0	0	0	0	0	0	0	0	11.7167	0	0	0
20082	57.8459	15.4946	14.8258	0	0	5.09654	45.7233	9.55413	47.7576	34.7682	33.02	10.1247	0	0
20088	0	6.81764	9.69381	0	0	0	5.37922	0	7.78655	7.60555	10.6516	0	0	0
20089	0	0	14.8259	0	0	0	0	0	0	8.69207	6.39098	0	0	0
20090	0	5.57807	5.7022	0	0	0	5.37922	0	0	11.9516	6.39097	0	0	0
20093	0	0	0	0	0	9.1009	0	0	0	0	0	0	0	0
20095	126.854	10.5364	5.7022	0	0	9.82896	24.6549	0	20.2449	33.6819	42.6067	8.60605	0	0
20100	0	0	0	0	0	0	0	0	0	13.038	6.39093	0	0	0
20103	0	0	0	0	0	0	0	0	0	0	8.52126	0	0	0
20104	5.07416	0	5.13177	20.3248	6.92456	69.5301	5.37919	0	0	9.77851	7.45609	0	0	0
20105	0	0	0	0	0	0	0	0	0	10.865	6.39093	0	0	0
20109	0	0	5.13177	0	0	0	0	0	0	0	0	0	0	0
20111	0	0	5.13187	0	0	0	0	0	0	5.4325	0	0	0	0
20174	0	0	0	0	0	5.46031	0	0	0	0	0	0	0	0
20216	0	0	0	0	0	14.1977	0	0	0	0	0	0	0	0
21071	7.10533	0	0	0	0	7.65196	13.0052	0	13.5093	0	5.32804	0	0	0
21072	0	0	8.56129	0	0	0	12.5567	0	10.3917	0	0	0	0	0
21540	5.07653	6.20334	0	0	0	0	20.6386	0	17.1564	0	0	0	0	0
21891	6.59929	5.58374	0	0	0	0	25.5773	5.53697	16.1052	0	8.52996	0	0	0
21918	6.59927	8.0652	6.84769	0	0	0	0	0	0	6.52551	0	0	0	0
22021	0	0	0	0	0	0	0	0	0	0	5.33106	0	0	0
22720	0	0	0	0	0	12.0224	0	0	0	0	0	0	0	0
23042	0	0	0	0	0	6.19065	0	0	0	0	0	0	0	0
23141	10.6586	0	0	0	0	0	0	0	0	0	0	0	0	0
23368	0	7.44588	0	0	0	0	0	0	0	0	0	0	0	0
23470	0	0	0	0	0	10.2006	0	0	0	0	0	0	0	0
23471	0	6.20487	0	0	0	0	5.38531	0	0	0	8.53094	0	0	0
23683	0	5.58458	0	0	0	0	0	0	0	0	0	0	0	0
23724	0	0	0	0	0	0	0	0	0	6.52678	0	0	0	0
23737	9.13677	0	0	0	0	0	12.5665	0	10.3923	0	0	0	0	0
24096	5.58371	0	0	0	0	0	8.97583	0	7.27426	0	0	0	0	0
24114	0	0	0	0	0	0	0	0	7.2744	0	0	0	0	0
24450	5.07577	0	0	0	0	0	0	0	0	0	0	0	0	0
24492	0	8.06808	5.13989	0	0	0	0	0	0	0	0	0	0	0
24493	5.07574	5.58565	5.13988	0	0	6.56277	0	0	0	5.43992	0	0	0	0
24498	0	0	0	0	0	0	0	0	0	0	5.33289	0	0	0
24560	44.6651	21.1014	5.71089	0	0	0	42.1947	16.6167	48.3498	21.7598	34.1316	14.1939	0	0
24565	0	0	7.42407	0	0	0	0	0	0	5.43992	0	0	0	0
24594	0	0	0	0	0	0	0	7.0494	0	0	0	0	0	0
24640	0	0	5.71022	0	0	0	0	6.04226	0	0	0	0	0	0
24642	5.07572	0	0	0	0	0	0	0	0	0	0	0	0	0
24644	0	0	0	0	0	0	0	0	0	0	5.33288	0	0	0
24645	0	0	6.28138	0	0	0	0	0	0	0	0	0	0	0
24646	0	5.58554	0	0	0	0	8.9773	0	11.4365	9.79158	0	0	0	0
24651	0	0	0	0	0	0	0	0	0	9.79167	0	0	0	0
24662	6.59847	5.58561	7.99441	0	0	0	5.38649	0	0	0	6.39961	0	0	0
24663	15.7348	8.68874	7.42338	0	0	0	0	0	0	0	0	0	0	0
24722	0	0	0	0	0	12.7602	0	0	0	0	0	0	0	0
24865	8.62912	0	0	0	0	0	34.1141	7.04937	24.9576	0	0	0	0	0
24923	7.10638	9.30868	0	0	0	13.857	0	0	0	0	0	0	0	0
24945	9.64458	12.4114	0	0	0	0	0	0	0	13.0546	0	0	0	0
24980	6.59922	9.30841	13.7111	0	0	17.142	14.3627	5.53831	9.88121	0	0	0	0	0
24981	11.1679	14.273	13.1399	0	0	0	14.3626	0	14.0422	0	7.46553	0	0	0
25027	0	0	0	0	0	0	6.7324	0	5.71995	0	0	0	0	0
25197	0	0	0	0	0	5.46931	0	0	0	0	0	0	0	0
25204	0	0	0	0	0	5.83425	0	0	0	0	0	0	0	0
25282	0	6.20547	0	0	0	0	0	0	8.32041	0	0	0	0	0
25322	7.10649	0	0	0	0	0	0	0	0	0	0	0	0	0
25478	6.09143	7.44636	5.71405	0	0	0	9.42496	0	0	0	0	0	0	0
25523	0	6.20544	0	0	0	0	0	0	0	0	0	0	0	0
25524	5.07636	7.44666	5.71427	0	0	0	0	0	0	8.70273	0	0	0	0
25536	9.13745	0	0	6.60846	5.94282	13.8624	5.83481	0	0	0	8.53199	0	0	0
25577	6.09177	0	0	0	0	0	0	0	0	0	0	0	0	0
25807	0	0	0	0	0	7.6625	0	0	0	0	0	0	0	0
25949	5.07604	0	0	0	0	0	0	0	0	0	0	0	0	0
25995	0	0	5.14154	0	0	0	0	0	0	0	0	0	0	0
25996	0	5.58641	5.71287	0	0	0	0	0	0	7.61693	0	0	0	0
26063	0	0	0	0	0	9.11783	0	0	0	0	0	0	0	0
26598	6.59761	0	0	0	0	0	0	0	0	0	0	0	0	0
26932	7.61252	8.0734	5.71793	0	0	5.11052	10.7801	0	7.80797	0	0	0	0	0
27158	6.59712	8.6944	0	0	0	0	0	0	0	0	0	0	0	0
27486	6.09116	8.69659	0	0	0	0	0	0	0	0	0	0	0	0
27581	0	6.83422	6.28958	0	0	0	0	0	0	0	0	0	0	0
27582	0	8.69813	7.43308	0	0	0	0	0	0	7.62407	0	0	0	0
27653	0	0	6.8608	0	0	0	0	0	0	0	0	0	0	0
27654	27.4119	36.6602	21.1545	0	0	7.30014	20.2233	0	15.6146	22.8746	19.2216	8.12034	0	0
27661	0	6.21365	0	0	0	0	0	0	0	0	0	0	0	0
27662	36.0415	13.0486	5.71752	0	0	9.85522	0	0	0	0	0	5.07522	0	0
27732	0	0	0	0	0	0	14.3806	0	15.6132	0	0	0	0	0
27919	0	5.593	0	0	0	0	0	0	0	0	0	0	0	0
28415	9.13917	7.45896	0	0	0	0	0	0	0	0	0	0	0	0
28416	5.58507	8.08043	0	0	0	0	0	0	0	0	0	0	0	0
28494	0	0	0	0	0	0	7.1935	0	9.8861	0	0	0	0	0
29003	15.7432	5.59409	0	0	0	0	0	0	0	0	0	0	0	0
29702	0	5.59714	0	0	0	0	0	0	0	0	0	0	0	0
29703	0	9.95046	0	0	0	0	0	0	0	0	0	0	0	0
30059	5.5872	0	0	0	0	0	0	0	0	0	0	0	0	0
30064	6.09513	0	0	0	0	0	0	0	0	0	0	0	0	0
30068	0	12.4401	0	0	0	0	0	0	0	6.54238	7.48277	0	0	0
30069	8.12688	10.5741	0	0	0	0	0	0	0	0	5.34489	0	0	0
30146	0	0	0	0	0	0	0	6.05592	0	0	0	0	0	0
30375	0	0	0	0	0	9.13897	0	0	0	0	0	0	0	0
30384	5.07967	0	0	0	0	0	0	0	0	0	0	0	0	0
30618	0	0	0	0	0	8.41019	0	0	0	0	0	0	0	0
30701	0	0	0	0	0	0	0	0	0	6.54263	7.48301	0	0	0
30707	0	0	8.59271	0	0	0	0	0	0	6.54256	0	0	0	0
31060	10.1594	7.46446	0	0	0	0	0	0	0	0	0	0	0	0
31064	5.58768	0	0	0	0	0	0	0	0	0	0	0	0	0
31130	5.58804	0	0	0	0	0	0	0	0	0	0	0	0	0
31164	0	0	5.73099	0	0	0	0	0	0	7.63316	0	0	0	0
31242	0	0	0	0	0	0	0	0	0	7.63349	0	0	0	0
31245	70.6205	37.3236	12.6096	0	0	0	8.54843	0	0	21.8099	8.55257	7.11331	0	0
31247	0	0	0	0	0	0	0	0	0	7.63349	0	0	0	0
31392	5.08026	0	0	0	0	0	0	0	0	0	0	0	0	0
31535	5.08047	8.70928	0	0	0	0	10.7985	0	0	0	0	0	0	0
31839	8.12963	0	0	0	0	0	0	0	0	0	0	0	0	0
32367	5.081	0	0	0	0	0	0	0	0	0	0	0	0	0
32613	0	0	0	0	0	9.87908	0	0	0	0	0	0	0	0
32858	0	0	0	0	5.95923	10.977	0	0	0	0	0	0	0	0
32880	5.58935	0	0	0	0	0	0	0	0	0	0	0	0	0
32881	0	0	0	0	0	10.2457	0	0	0	0	0	0	0	0
32885	7.11372	10.579	6.8782	0	0	0	0	0	0	5.45451	0	0	0	0
32886	0	7.46759	0	0	0	0	0	0	0	0	0	0	0	0
32890	8.63807	14.9352	7.45163	0	0	0	0	0	0	10.9092	6.4169	0	0	0
32891	0	7.46759	0	0	0	0	0	0	0	0	0	0	0	0
33076	0	0	8.02604	0	0	0	0	10.0988	0	0	0	0	0	0
33079	0	0	0	0	0	0	0	0	0	6.5462	0	0	0	0
33083	0	0	5.15963	0	0	0	0	6.05942	0	0	0	0	0	0
33084	0	0	5.15964	0	0	0	0	0	0	6.54628	0	0	0	0
33085	0	8.09088	8.59941	0	0	0	0	5.55445	0	0	0	0	0	0
33087	0	13.07	10.3194	0	0	0	5.40173	0	0	7.63737	0	0	0	0
33088	18.2936	18.671	12.6126	0	0	11.712	9.90301	0	0	10.9103	0	0	0	0
33089	17.7854	19.2934	18.3455	0	0	0	8.10257	0	0	15.2747	0	0	0	0
33090	13.2121	13.0699	8.59941	0	0	0	0	5.04945	0	0	0	0	0	0
33091	5.08157	9.95795	6.87957	0	0	0	0	0	0	0	0	0	0	0
33092	0	8.09068	9.17273	0	0	0	0	0	0	0	0	0	0	0
33093	0	6.22359	6.3063	0	0	0	0	0	0	0	0	0	0	0
33097	0	6.22367	0	0	0	0	0	0	0	0	0	0	0	0
33102	0	6.22367	0	0	0	0	0	0	0	0	0	0	0	0
33108	0	0	0	0	0	0	13.5042	5.0495	13.5693	0	0	0	0	0
33109	10.1631	27.3846	12.0391	0	0	0	8.10244	0	6.26279	17.4568	13.905	0	0	0
33114	0	0	0	0	0	0	0	0	0	5.4553	0	0	0	0
33207	0	0	8.60402	0	0	0	0	0	0	0	0	0	0	0
33503	7.11341	6.22347	5.16214	0	0	0	0	0	0	0	0	0	0	0
33571	0	5.60143	5.16184	0	0	12.083	0	0	0	6.54629	0	0	0	0
33618	0	0	0	0	0	15.0118	0	0	0	0	0	0	0	0
35014	0	0	0	0	0	0	5.85607	0	0	0	0	0	0	0
35047	5.08226	0	0	0	0	0	0	0	0	0	0	0	0	0
35136	0	0	0	0	0	0	0	0	0	5.45936	0	0	0	0
35202	0	0	0	0	0	0	5.85667	0	0	0	0	0	0	0
35256	0	6.22884	0	0	0	0	0	0	0	0	0	0	0	0
35313	0	6.22911	0	0	0	0	0	0	0	0	0	0	0	0
35377	0	0	0	0	0	9.90372	0	0	0	0	0	0	0	0
35379	0	5.60622	0	0	0	0	0	0	0	0	0	0	0	0
35380	0	0	0	0	0	0	6.75795	0	0	0	0	0	0	0
35400	7.11506	0	0	0	0	0	0	0	0	0	0	0	0	0
35532	0	0	0	0	0	0	8.11098	0	0	0	0	0	0	0
35619	0	0	0	0	0	0	0	0	6.27527	0	0	0	0	0
37541	5.08275	0	0	0	0	0	0	0	0	0	0	0	0	0
38247	12.1989	11.2227	0	0	0	0	0	0	0	10.9299	0	0	0	0
38255	0	0	0	0	0	0	6.31316	0	5.24673	0	0	0	0	0
38437	0	0	0	0	0	0	9.01893	0	0	0	0	0	0	0
38442	0	6.23488	0	0	0	0	0	0	0	0	0	0	0	0
38445	11.182	0	5.19162	0	0	0	0	0	0	0	0	0	0	0
38447	0	6.85826	0	0	0	0	0	0	0	0	0	0	0	0
38751	6.60769	5.61179	0	0	0	0	0	0	0	0	0	0	0	0
39164	0	0	0	0	0	8.12634	0	0	0	0	0	0	0	0
39190	0	0	0	0	0	0	8.57017	0	0	0	0	0	0	0
39208	0	8.10749	0	0	0	0	0	0	0	0	0	0	0	0
39269	0	5.61238	0	0	0	0	0	0	0	0	0	0	0	0
39348	5.08339	0	0	0	0	0	0	0	0	0	0	0	0	0
39356	0	0	0	0	0	5.17318	0	0	0	0	0	0	0	0
39357	0	6.23531	0	0	0	0	0	0	0	0	0	0	0	0
39597	6.10077	7.48341	6.37105	0	0	0	0	0	0	0	5.35874	0	0	0
39606	5.59239	0	0	0	0	0	0	0	0	0	0	0	0	0
39698	0	0	0	0	0	8.50533	0	0	0	0	0	0	0	0
39699	0	0	5.21331	0	0	0	0	0	0	0	0	0	0	0
39822	0	6.86112	0	0	0	0	38.3462	12.1455	22.1484	0	0	0	0	0
40630	5.593	0	0	0	0	0	0	0	0	0	0	0	0	0
40677	0	0	0	0	0	0	6.76946	0	0	0	0	0	0	0
40700	5.08443	0	0	0	0	0	0	0	0	9.84441	0	0	0	0
40705	6.60968	0	0	0	0	0	0	0	0	0	0	0	0	0
41034	13.7301	0	0	0	0	0	0	0	0	0	6.43504	0	0	0
41165	8.13599	7.48848	5.22054	0	0	0	0	0	0	0	0	0	0	0
41233	0	5.61606	0	0	0	0	0	0	0	0	0	0	0	0
41259	0	0	0	0	0	0	0	0	5.28026	0	0	0	0	0
42750	0	0	5.21914	0	0	0	0	0	0	0	0	0	0	0
42752	0	0	0	0	0	0	0	0	0	7.65608	0	0	0	0
42755	0	16.8454	6.95896	0	0	0	5.41496	0	0	14.2184	7.50567	0	0	0
42756	18.3012	8.73471	0	0	0	0	10.83	0	8.44683	14.2185	0	0	0	0
42757	6.1004	6.86303	0	0	0	0	0	0	5.27924	0	0	0	0	0
42760	0	0	6.95896	0	0	0	0	0	0	8.74992	7.50577	0	0	0
43507	0	6.23923	0	0	0	0	0	0	0	0	0	0	0	0
43536	0	0	0	0	0	0	0	0	0	0	7.50643	0	0	0
43537	22.8784	8.11156	9.27532	0	0	0	5.8668	0	8.44379	0	0	0	0	0
43538	9.65977	0	0	0	0	0	0	0	0	0	0	0	0	0
43639	11.6928	9.36035	0	0	0	0	0	0	0	0	0	0	0	0
43736	20.3357	12.4811	0	0	0	0	19.8597	6.07576	24.7995	8.75192	0	0	0	0
44173	0	0	0	0	0	0	5.41639	5.06324	5.80588	0	0	0	0	0
44332	0	0	0	0	0	0	6.319	0	0	0	0	0	0	0
44442	11.6933	10.6087	0	0	0	0	15.3461	5.06313	11.6131	0	0	0	0	0
44541	8.64288	6.24069	0	0	0	0	0	0	0	0	0	0	0	0
44577	6.60932	0	0	0	0	0	0	0	0	0	0	0	0	0
44646	0	0	0	0	0	0	8.12501	0	10.5586	0	0	0	0	0
45224	0	0	0	0	0	6.29439	0	0	0	0	0	0	0	0
45528	0	0	0	0	0	0	6.77073	0	8.44743	0	0	0	0	0
45530	0	0	0	0	0	0	5.86797	0	0	0	0	0	0	0
45713	5.59247	0	0	0	0	0	0	0	0	0	0	0	0	0
45830	0	0	0	0	0	0	12.185	0	8.44768	0	0	0	0	0
46304	0	0	0	0	0	0	7.67134	0	8.97421	0	0	0	0	0
46731	0	0	0	0	0	0	6.31894	0	0	0	0	0	0	0
46741	0	0	0	0	0	5.55424	0	0	0	0	0	0	0	0
47759	6.6102	9.36077	6.37888	0	0	0	0	0	0	7.6579	0	0	0	0
47760	29.4916	57.4122	26.6754	0	0	8.8852	39.2675	6.07568	31.1469	40.4775	32.1745	16.8208	0	0
47764	0	0	5.79914	0	0	0	0	0	0	0	0	0	0	0
47780	0	0	0	0	0	0	5.86768	0	0	0	0	0	0	0
47781	0	0	0	0	0	0	0	0	5.80737	0	0	0	0	0
48034	0	7.49094	0	0	0	0	0	0	0	0	0	0	0	0
48036	0	8.11519	0	0	0	0	0	0	0	0	0	0	0	0
48093	0	5.61807	7.53847	0	0	0	6.32077	0	0	0	0	0	0	0
48094	0	0	0	0	0	0	7.22375	0	0	0	0	0	0	0
48095	10.6796	11.2361	10.438	0	0	0	0	0	0	7.66009	0	0	0	0
48096	0	0	6.95861	0	0	0	0	0	0	0	0	0	0	0
48097	0	9.98773	7.53851	0	0	0	0	0	0	5.47151	0	0	0	0
48098	0	5.61808	7.53847	0	0	0	0	0	0	0	0	0	0	0
48100	0	6.24226	0	0	0	0	0	0	0	0	0	0	0	0
48101	0	9.3635	0	0	0	0	0	0	0	0	0	0	0	0
48127	0	5.61806	0	0	0	0	6.32077	0	0	0	0	0	0	0
48173	0	6.24207	0	0	0	0	6.772	0	0	0	0	0	0	0
48244	11.1877	11.86	6.37696	0	0	6.29174	25.2821	0	25.3321	0	7.5093	0	0	0
48301	0	0	0	0	0	0	6.32066	0	0	0	0	0	0	0
48303	0	5.61798	0	0	0	0	0	0	0	0	0	0	0	0
48319	6.61075	0	0	0	0	0	0	0	0	0	0	0	0	0
48366	0	5.61797	0	0	0	0	0	0	0	0	0	0	0	0
48398	0	6.86637	0	0	0	0	0	0	0	0	0	0	0	0
48433	8.6443	0	0	0	0	0	0	0	0	0	0	0	0	0
48498	6.61086	0	0	0	0	0	0	0	0	0	0	0	0	0
48545	5.08511	0	0	0	0	0	12.6414	7.09033	19.5253	0	0	0	0	0
48710	0	9.98804	0	0	0	0	0	0	0	0	0	0	0	0
48895	0	0	0	0	0	0	14.4479	5.57118	17.4142	0	0	0	0	0
48967	5.08443	0	0	0	0	0	0	0	0	0	0	0	0	0
48976	0	0	0	6.61894	8.96697	25.5337	0	0	0	0	0	0	0	0
49343	7.11942	0	0	0	0	0	0	0	0	0	0	0	0	0
49374	9.66216	0	0	0	0	0	0	0	0	0	0	0	0	0
49510	0	0	0	0	0	0	7.22575	5.57257	6.87043	0	0	0	0	0
49948	0	6.24569	0	0	0	0	0	0	0	0	0	0	0	0
50106	0	0	6.96535	0	0	0	0	0	0	0	0	0	0	0
50107	0	5.62063	5.80446	0	0	0	0	0	0	0	0	0	0	0
50783	0	0	6.37738	0	0	0	0	0	0	7.6625	0	0	0	0
50853	5.0852	6.24399	0	0	0	0	13.0966	0	16.3612	0	0	0	0	0
50911	0	13.1114	10.4355	0	0	0	0	0	0	5.47257	8.58409	0	0	0
50912	5.08512	14.3603	11.0152	0	0	0	0	0	0	5.47263	6.4381	0	0	0
50913	0	0	0	0	0	0	0	0	0	5.47259	0	0	0	0
50990	0	0	0	0	0	8.1423	0	0	0	0	0	0	0	0
51380	18.3053	6.24191	0	0	0	0	0	0	0	5.47114	0	0	0	0
51450	6.61022	0	0	0	0	0	32.5066	0	26.8968	0	5.36389	0	0	0
52282	0	0	5.20816	0	0	0	0	0	0	0	0	0	0	0
52283	7.62618	6.86578	0	0	0	0	0	0	0	0	0	0	0	0
52362	0	0	0	0	0	9.97577	0	0	0	0	0	0	0	0
52540	0	0	0	0	0	0	8.579	0	7.38118	0	0	0	0	0
52678	0	0	0	0	0	0	0	0	0	0	5.36499	0	0	0
53057	7.62806	0	0	0	0	0	0	0	0	0	0	0	0	0
53169	31.5272	0	0	0	0	0	0	0	0	0	0	0	0	0
53670	0	0	0	0	0	5.18389	0	0	0	0	0	0	0	0
53708	0	0	0	0	0	0	0	0	5.28072	0	0	0	0	0
54894	0	0	0	0	0	10.3765	0	0	0	0	0	0	0	0
55283	0	0	0	0	0	0	9.48758	0	0	0	6.44112	0	0	0
55467	0	0	0	0	0	5.92911	0	0	0	0	0	0	0	0
55816	0	0	0	0	0	0	5.42198	0	0	0	0	0	0	0
56205	5.59385	0	0	0	0	0	14.9125	0	7.93511	0	0	0	0	0
56744	0	9.37098	0	0	0	0	0	0	0	0	0	0	0	0
56755	0	0	0	0	0	0	8.585	0	8.46516	0	0	0	0	0
57051	0	0	0	0	0	0	7.22898	0	0	0	0	0	0	0
58559	5.08501	0	0	0	0	0	0	0	0	0	0	0	0	0
59445	0	0	0	0	0	0	6.78117	0	0	0	0	0	0	0
59864	5.08468	0	0	0	0	0	0	0	0	0	0	0	0	0
60222	0	0	0	0	0	0	14.468	7.60762	0	0	0	0	0	0
60268	0	0	0	0	0	0	7.23368	0	5.29348	0	0	0	0	0
61130	0	0	0	0	0	0	0	0	0	7.67412	0	0	0	0
61211	6.61117	0	0	0	0	0	0	0	0	0	0	0	0	0
61364	0	0	0	0	0	0	14.0227	0	19.6294	0	0	0	0	0
61623	0	0	0	0	0	5.21138	0	0	0	0	0	0	0	0
61688	5.08623	0	0	0	0	0	0	0	0	0	0	0	0	0
61895	7.6298	0	0	0	0	0	0	0	0	8.77285	0	0	0	0
62033	0	0	6.41341	0	0	0	0	0	0	0	0	0	0	0
62133	0	0	0	0	0	0	0	0	7.42973	0	0	0	0	0
62392	0	0	0	0	0	0	5.43037	0	7.43301	0	6.45174	0	0	0
62415	0	0	0	0	0	0	0	0	0	8.77481	0	0	0	0
62426	0	0	0	0	0	0	7.24072	0	0	0	0	0	0	0
62427	0	0	5.83296	0	0	0	0	0	0	0	0	0	0	0
62599	0	0	0	0	0	0	0	0	0	6.58222	0	0	0	0
62694	0	0	0	0	0	0	5.88435	0	0	0	0	0	0	0
62781	0	0	0	0	0	5.21401	15.8422	6.09298	14.3389	0	0	0	0	0
62869	6.6128	0	0	0	0	0	0	0	0	0	0	0	0	0
64113	0	0	0	0	0	0	0	0	5.84756	0	0	0	0	0
64210	0	0	0	0	0	0	5.88575	0	0	0	0	0	0	0
64477	10.683	0	0	0	0	0	28.074	5.0794	17.0115	9.87761	12.9113	6.64768	0	0
65490	0	0	0	0	0	0	0	0	0	5.49227	0	0	0	0
65495	19.852	6.89262	5.255	0	0	0	25.8325	9.15085	18.6039	16.4769	16.1532	11.2597	0	0
66656	7.63638	5.6413	0	0	0	0	7.70697	0	0	10.9882	14.0041	7.67962	0	0
66662	0	0	5.83647	0	0	0	0	0	0	0	0	0	0	0
66663	5.09092	6.26812	16.3421	0	0	0	11.7871	0	0	12.0871	6.46342	0	0	0
66741	0	0	0	0	0	0	0	0	6.90682	0	0	0	0	0
66748	0	7.5218	8.7541	0	0	0	7.25366	0	0	13.186	5.38624	0	0	0
66820	0	5.6412	0	0	0	0	0	0	0	9.88923	0	0	0	0
66822	0	0	0	0	0	0	0	0	0	0	6.46334	0	0	0
66824	0	14.4164	8.17111	0	0	0	0	0	0	21.9761	9.69497	0	0	0
66825	0	5.6412	7.00384	0	0	0	0	0	0	19.7785	11.8494	0	0	0
66826	40.2163	31.3399	19.8442	0	0	0	0	0	0	86.8051	57.0923	23.0383	0	0
66827	0	0	0	0	0	0	0	0	0	0	7.54049	0	0	0
66828	0	0	0	0	0	0	0	0	0	5.494	0	0	0	0
66829	0	0	8.17101	0	0	0	0	0	0	9.88919	0	0	0	0
66830	0	0	7.00373	0	0	0	0	0	0	7.69165	0	0	0	0
66948	5.09078	0	0	0	0	0	7.70809	0	9.56555	0	0	0	0	0
67083	0	0	0	0	0	0	0	0	0	5.49517	0	0	0	0
67835	0	0	0	0	0	0	0	0	0	0	5.38757	0	0	0
67868	9.67077	0	0	0	0	0	31.2896	9.15638	45.1598	7.69384	18.318	0	0	0
67873	0	0	0	0	0	0	14.0577	6.10426	13.8136	7.69384	5.38765	0	0	0
67877	6.1078	6.26982	5.25255	6.62599	13.0093	38.004	27.2084	7.63031	19.6579	10.9912	0	0	0	0
67878	0	0	7.00338	0	0	0	10.8833	0	8.5007	0	0	0	0	0
67882	0	0	5.25255	0	0	0	0	7.12169	0	10.9912	0	0	0	0
67883	0	0	11.6726	0	0	0	0	0	5.31308	0	0	0	0	0
67889	29.0124	7.52388	8.75469	5.09696	0	21.2381	5.89524	0	0	18.6853	10.7754	7.68181	0	0
67919	0	0	0	0	0	0	0	0	0	6.59476	0	0	0	0
67921	0	0	0	0	0	0	0	0	0	6.59479	0	0	0	0
67922	9.67079	0	0	0	0	0	0	0	0	7.69389	0	0	0	0
67924	0	0	0	0	0	0	0	0	0	6.59476	0	0	0	0
69155	0	0	0	0	0	0	0	0	0	6.59513	0	0	0	0
69159	0	0	0	0	0	0	0	5.0871	0	0	0	0	0	0
69160	0	0	5.2555	0	0	0	0	7.12197	0	8.79354	5.3879	0	0	0
69399	0	0	0	0	0	0	0	0	0	5.4968	0	0	0	0
69983	12.2186	13.1736	0	0	0	0	14.5186	0	11.1745	27.4926	23.7182	0	0	0
69988	0	0	0	0	0	0	0	0	0	0	6.46851	0	0	0
70803	6.10989	0	0	0	0	0	0	0	0	0	0	0	0	0
70947	0	0	0	0	0	0	0	0	5.3272	0	0	0	0	0
71796	0	0	0	0	0	0	0	0	0	5.50174	0	0	0	0
72402	0	0	0	0	0	0	6.35517	0	5.85474	0	0	0	0	0
73107	5.60295	5.02157	6.43038	0	0	0	9.07993	0	0	13.2045	5.39386	7.17786	0	0
73151	0	0	0	0	0	0	5.44794	0	0	7.70262	0	0	0	0
73489	0	0	0	0	0	0	0	5.09304	0	0	0	0	0	0
73579	0	0	0	0	0	0	0	0	5.32141	0	0	0	0	0
74245	5.60414	0	5.26039	0	0	0	14.0778	0	7.44924	0	8.63257	0	0	0
74246	0	0	0	0	0	8.2091	7.26597	0	5.32087	0	0	0	0	0
74430	0	0	0	0	0	0	0	0	0	8.8058	0	0	0	0
74431	0	6.27897	0	0	0	0	0	0	0	6.60436	7.55372	0	0	0
74464	0	0	0	0	0	0	0	0	0	5.50363	7.55372	0	0	0
74465	11.7172	12.558	7.59827	0	0	0	34.5147	16.8113	23.4119	20.9141	20.5032	8.71874	0	0
75712	5.09578	0	0	0	0	0	0	0	0	0	0	0	0	0
75736	12.2299	7.54026	10.5338	0	0	7.09833	60.8986	9.17646	56.4713	28.6399	20.518	0	0	0
76363	0	0	0	0	0	5.60274	0	0	0	0	0	0	0	0
76918	0	0	0	0	0	0	0	5.09805	0	0	0	0	0	0
77114	0	0	0	0	0	0	0	0	0	5.50826	7.56006	0	0	0
77167	0	0	0	0	0	0	0	5.60854	0	0	0	0	0	0
77177	0	0	5.26534	0	0	0	0	0	0	0	0	0	0	0
77225	0	0	0	0	0	0	0	0	0	0	6.48057	0	0	0
77716	6.62563	0	0	0	0	0	0	0	0	0	0	0	0	0
78080	0	0	8.20253	0	0	0	0	0	0	0	0	0	0	0
80116	6.11729	8.17701	0	0	0	0	0	0	0	20.9506	6.48599	0	0	0
80482	0	0	0	0	0	0	0	0	0	6.6173	0	0	0	0
81584	0	0	0	0	0	0	0	0	0	5.51265	0	0	0	0
81895	0	0	0	0	0	0	6.82368	0	10.1338	0	0	0	0	0
85916	0	0	0	0	0	7.47331	0	0	0	0	0	0	0	0
86289	0	0	0	0	0	9.71792	0	0	0	7.72254	0	0	0	0
86290	0	0	0	0	0	0	0	0	0	9.929	0	0	0	0
87815	0	0	0	0	0	0	0	0	0	0	7.56853	0	0	0
88377	0	0	0	0	0	0	0	0	0	0	10.8142	0	0	0
88383	0	0	0	0	0	0	0	0	0	0	10.8142	0	0	0
88384	0	0	0	0	0	0	0	0	0	7.72171	0	0	0	0
88389	0	0	0	0	0	0	0	0	0	7.72171	0	0	0	0
88390	0	0	0	0	0	0	0	0	0	6.61872	0	0	0	0
88472	0	0	0	0	0	0	0	0	0	7.72229	5.40756	0	0	0
88979	0	0	0	0	6.02782	0	0	0	0	0	0	0	0	0
91982	0	0	0	0	0	0	0	0	0	5.51926	0	0	0	0
92054	0	0	0	0	0	0	9.56374	0	7.45219	0	8.65713	0	0	0
92123	12.7602	0	9.9407	0	0	0	8.19768	0	7.45247	14.3501	27.0543	11.8293	0	0
92194	0	0	0	0	0	0	0	0	0	0	5.41071	0	0	0
93076	0	0	0	0	0	0	0	0	0	12.1442	0	0	0	0
93077	0	0	0	0	0	0	0	0	0	12.1442	0	0	0	0
93080	0	0	0	0	0	0	0	0	0	0	7.57638	0	0	0
93257	0	6.92775	11.6872	0	7.03644	26.8606	0	0	0	0	10.8237	0	0	0
93405	0	0	0	0	0	0	0	0	0	6.62513	0	0	0	0
93546	0	0	0	0	0	0	0	0	0	0	10.8258	0	0	0
93552	0	0	0	0	0	0	0	0	0	5.52133	0	0	0	0
93620	0	0	0	0	0	0	0	0	5.32108	0	0	0	0	0
93899	0	0	0	0	0	0	0	0	0	6.62553	0	0	0	0
94226	0	0	0	0	0	0	0	6.13191	0	0	0	0	0	0
94232	0	0	6.42998	0	0	0	0	8.17591	0	6.6246	0	0	0	0
94239	6.63541	0	0	0	0	0	8.65502	0	9.57845	5.5205	0	0	0	0
94569	0	0	0	0	0	0	5.46608	0	0	0	0	0	0	0
94724	0	0	0	0	0	0	0	0	6.38206	0	0	0	0	0
94725	0	0	0	0	0	0	0	5.10929	0	0	0	0	0	0
94784	6.63483	0	0	0	0	0	5.01067	0	0	0	9.74144	0	0	0
94842	0	0	0	0	0	0	0	5.11001	0	0	0	0	0	0
95041	0	0	0	0	0	24.9946	0	0	0	0	0	0	0	0
96169	7.65905	8.19066	8.76606	0	0	0	0	0	0	8.83614	10.8282	5.14628	0	0
96234	0	0	0	0	0	0	13.2155	0	15.4318	0	0	0	0	0
96269	0	0	0	0	0	0	0	0	5.32173	0	0	0	0	0
96483	0	0	0	0	0	0	19.1404	0	14.9021	0	5.41438	0	0	0
96484	0	0	0	0	0	0	0	0	5.32228	0	0	0	0	0
96840	5.10601	0	0	0	0	0	0	0	0	6.62636	0	0	0	0
97206	5.61659	0	0	0	0	0	0	0	0	0	0	0	0	0
97419	5.61667	0	0	0	0	0	0	0	0	0	5.41537	0	0	0
97461	0	0	5.26235	0	0	0	0	0	0	0	0	0	0	0
97463	0	5.67152	7.01665	0	0	0	7.29245	0	0	13.2565	6.49804	0	0	0
97497	0	0	11.1103	0	0	0	12.7616	0	12.2434	0	10.8299	5.14711	0	0
97501	0	0	0	0	0	0	0	0	0	6.628	0	0	0	0
97984	0	0	0	0	0	10.0839	0	0	0	0	0	0	0	0
98044	0	0	0	0	0	0	0	0	0	6.63139	0	0	0	0
98046	0	7.56567	5.85107	0	0	0	0	0	0	8.84194	7.5847	0	0	0
98181	0	0	0	0	0	0	0	0	0	0	6.50181	0	0	0
98182	0	0	0	0	0	0	0	9.71989	0	0	0	0	0	0
98524	0	0	0	0	0	0	6.38528	0	7.46316	0	0	0	0	0
99167	0	0	0	0	0	0	7.29977	0	5.86677	0	0	0	0	0
99179	0	0	0	0	0	0	0	0	0	5.52921	0	0	0	0
99180	5.61847	7.56975	0	0	0	0	0	0	6.40021	11.0584	0	0	0	0
99389	6.63923	8.83197	0	0	0	0	0	0	0	0	7.5893	0	0	0
99900	0	0	0	0	0	0	0	0	0	7.73152	0	0	0	0
99901	6.12264	0	0	0	0	0	0	0	0	8.83599	0	0	0	0
99903	0	0	0	0	0	0	0	0	0	6.62697	0	0	0	0
100128	0	0	0	0	0	0	0	0	0	0	7.57783	0	0	0
100210	0	0	0	0	0	0	6.83354	0	0	0	0	0	0	0
100383	7.65196	0	6.44039	0	0	0	5.01034	0	0	11.04	5.41155	0	0	0
100673	0	0	0	0	0	5.98285	0	0	0	0	0	0	0	0
101250	5.10136	0	0	0	0	0	0	0	0	0	0	0	0	0
101527	0	0	5.85448	0	0	0	0	0	0	0	0	0	0	0
101532	5.10166	0	5.85448	0	0	0	0	0	0	0	0	0	0	0
101537	0	0	0	0	0	7.10133	5.46528	0	0	0	0	0	0	0
101538	0	0	0	0	5.02526	0	0	0	0	0	0	0	0	0
101608	0	0	0	0	0	0	0	0	0	7.72733	0	0	0	0
101609	13.2645	0	9.36542	0	0	0	23.6831	0	19.1831	19.8702	16.2332	0	0	0
101616	0	0	0	0	0	0	0	0	0	0	7.5755	0	0	0
101667	0	0	0	0	0	0	6.37639	0	0	0	0	0	0	0
101684	0	0	0	0	0	0	0	0	0	7.72744	0	0	0	0
101685	0	0	0	0	0	0	0	0	0	0	5.41117	0	0	0
101798	0	0	0	0	0	5.23322	0	0	0	0	0	0	0	0
103637	18.3687	37.1835	24.0273	8.1752	10.059	36.6648	34.6422	9.71505	32.0097	74.0226	49.8231	12.3544	0	0
103638	23.9814	15.7557	21.0972	0	0	20.203	15.9537	0	17.6053	39.7732	30.327	14.4134	0	0
103642	0	0	5.86038	0	0	0	0	0	0	0	0	0	0	0
103904	0	0	0	0	0	0	0	0	0	5.52475	0	0	0	0
103908	0	0	0	0	0	0	9.57345	0	10.1413	0	0	0	0	0
103909	0	0	0	0	0	0	0	0	0	5.52483	0	0	0	0
104133	0	0	0	0	0	0	0	0	0	7.73449	0	0	0	0
104204	0	0	0	0	0	5.99038	0	0	0	0	0	0	0	0
104268	0	0	7.03755	0	0	0	0	0	0	11.0495	8.66597	0	0	0
104269	20.4133	17.6486	7.62401	0	0	0	25.5291	9.2049	32.0331	64.087	32.4973	17.5042	0	0
104370	0	0	0	0	0	0	23.7069	0	19.2162	0	0	0	0	0
104388	0	0	0	0	0	11.6041	0	0	0	0	0	0	0	0
104692	0	0	0	0	0	0	5.47169	0	0	0	6.50086	0	0	0
105619	11.2285	5.67502	0	0	0	0	8.20908	6.65067	0	11.0539	8.6694	0	0	0
105994	0	0	0	0	0	5.62205	0	0	0	0	0	0	0	0
106051	0	0	0	0	0	0	6.84199	0	5.34521	0	5.41924	0	0	0
106351	0	0	0	0	0	0	5.01841	0	7.48271	0	0	0	0	0
106823	0	0	0	0	0	8.25069	0	0	0	0	0	0	0	0
106834	0	0	0	0	0	9.75082	0	0	0	0	0	0	0	0
106838	0	0	0	0	0	8.62574	0	0	0	0	0	0	0	0
106843	0	0	0	0	0	7.50074	0	0	0	0	0	0	0	0
107114	0	0	0	5.62353	0	21.0004	0	0	0	0	0	0	0	0
107196	6.12637	7.57367	0	0	0	0	0	0	0	18.809	0	0	0	0
107296	0	0	0	0	0	0	10.4996	0	0	0	0	0	0	0
107301	0	0	0	0	0	0	10.4996	0	0	0	0	0	0	0
107306	5.61587	0	0	0	0	0	17.347	0	12.8362	8.85166	0	0	0	0
107377	0	0	0	0	0	0	0	0	0	5.53243	0	0	0	0
107378	0	0	5.28728	0	0	0	0	0	0	0	0	0	0	0
107753	7.14743	8.83709	0	0	0	7.50026	0	0	0	9.95898	0	0	0	0
107902	0	0	0	0	0	0	8.21927	0	6.41894	0	0	0	0	0
108039	0	0	5.2888	0	0	0	0	0	0	0	0	0	0	0
108040	0	0	0	0	0	0	7.76368	0	0	0	0	0	0	0
108520	0	0	0	0	0	0	7.31032	0	14.4472	0	0	0	0	0
108649	0	0	0	0	0	5.25396	5.48311	0	0	0	0	0	0	0
109186	0	0	0	0	0	0	6.85423	0	0	0	0	0	0	0
109223	0	0	0	0	0	0	8.22512	0	0	0	0	0	0	0
109251	0	0	0	0	0	0	0	0	0	6.64514	0	0	0	0
109255	31.1493	0	0	0	0	0	13.7081	0	16.0552	7.75255	7.60024	0	0	0
109256	5.61714	0	0	0	0	0	5.48321	0	0	5.53758	0	0	0	0
109289	0	0	0	0	0	0	8.68174	0	0	0	0	0	0	0
109368	0	0	0	0	0	7.88138	0	0	0	0	0	0	0	0
109751	0	0	0	0	0	0	5.94194	0	8.02781	0	0	0	0	0
109795	6.12796	0	0	0	0	0	0	0	0	0	0	0	0	0
109970	13.2775	5.05608	0	0	0	0	0	0	0	0	0	0	0	0
109971	0	5.05606	5.87862	0	0	0	0	0	0	0	0	0	0	0
109975	0	5.05605	0	0	0	0	0	0	0	5.53966	0	0	0	0
109990	7.14942	5.05617	0	0	0	0	0	0	0	0	0	0	0	0
110048	5.10669	0	0	0	0	0	9.59904	0	6.95772	0	0	0	0	0
110279	0	0	0	0	0	0	5.94265	0	5.88677	0	0	0	0	0
110399	0	0	0	0	0	0	6.40031	0	0	0	0	0	0	0
110433	0	0	0	0	0	12.7584	0	0	0	0	0	0	0	0
110434	0	0	0	7.16017	12.1061	28.5187	0	0	0	0	0	0	0	0
110445	8.68231	0	11.7557	18.9228	0	56.2872	12.3433	9.23077	11.7719	9.97246	0	0	0	0
110449	0	0	8.8169	0	0	0	0	0	0	0	0	0	0	0
110487	0	0	0	0	0	0	0	0	5.35054	0	0	0	0	0
110488	8.17132	6.32077	0	0	0	0	26.9724	5.12823	32.6385	0	0	0	0	0
110502	0	0	0	0	5.04427	0	0	0	0	0	0	0	0	0
110585	0	0	0	0	0	0	5.02922	0	10.7025	0	0	0	0	0
110606	5.61811	5.05732	0	0	0	0	23.3183	8.20626	29.9667	0	5.43216	0	0	0
110681	0	8.85033	0	0	0	0	0	0	0	0	0	0	0	0
110738	0	0	0	0	0	0	6.85817	5.12881	6.95398	0	0	0	0	0
110793	0	0	0	0	0	7.12727	0	0	0	0	0	0	0	0
110963	0	5.68985	0	0	0	0	0	0	0	0	0	0	0	0
111320	0	0	0	0	0	5.25507	0	0	0	0	0	0	0	0
112062	0	5.69246	0	0	0	0	0	0	0	0	0	0	0	0
112107	5.61953	0	0	0	0	0	0	0	0	0	0	0	0	0
112305	7.15255	0	9.40778	0	5.04781	17.2676	0	0	0	0	0	0	0	0
112340	0	5.06023	0	0	0	6.00653	0	0	0	0	0	0	0	0
113536	22.4779	0	0	0	0	0	29.7543	9.75639	41.3104	9.98557	0	0	0	0
113592	0	5.69609	0	0	0	0	0	0	0	0	0	0	0	0
113593	0	8.22782	0	0	0	0	0	0	0	5.54757	0	0	0	0
113604	9.70595	0	5.30399	0	0	0	17.3951	5.13508	18.7774	8.87629	0	0	0	0
113661	0	0	0	0	0	6.02044	0	0	0	0	0	0	0	0
114087	0	0	0	0	0	0	0	0	5.90303	0	0	0	0	0
114607	0	0	0	0	0	0	0	0	6.44287	0	0	0	0	0
114608	18.3935	15.8239	16.5138	0	12.123	8.28365	157.482	53.9208	158.927	15.5344	11.9658	0	0	0
114609	0	0	0	8.69786	12.1229	45.182	19.2274	13.8654	19.8654	0	0	0	0	0
114614	0	0	0	0	0	0	0	5.64884	0	0	0	0	0	0
114832	0	5.69718	0	0	0	0	5.03625	0	0	0	0	0	0	0
114866	0	0	0	0	0	0	9.61467	0	13.4193	0	0	0	0	0
114945	0	0	0	0	0	0	0	0	0	5.54858	0	0	0	0
115015	0	0	0	0	0	7.15216	0	0	0	0	0	0	0	0
115016	10.7301	16.4599	12.9719	0	0	0	14.1942	0	13.4194	0	5.43998	0	0	0
115098	0	0	0	5.11663	0	14.3045	0	0	0	0	0	0	0	0
115106	6.64236	5.0646	0	0	0	0	43.9565	11.2999	45.625	0	0	0	0	0
115187	0	0	0	0	0	0	5.4943	0	5.36745	0	0	0	0	0
115376	0	0	0	0	0	0	5.49408	0	5.90382	0	0	0	0	0
115377	0	0	0	0	0	0	6.86762	0	10.1975	0	0	0	0	0
115446	0	0	0	5.1164	0	6.77422	0	0	0	0	0	0	0	0
115447	0	0	0	0	5.05176	0	0	0	0	0	0	0	0	0
115517	0	7.59599	0	0	0	0	0	0	0	5.54835	0	5.17028	0	0
115518	0	6.33002	0	0	0	0	0	0	0	6.65805	0	0	0	0
115724	0	0	5.89292	0	0	0	0	0	0	0	0	0	0	0
115725	0	10.7612	7.66075	0	0	0	0	0	9.11979	12.2066	0	0	0	0
115726	0	0	5.30368	0	0	0	0	0	0	0	7.61527	0	0	0
115804	6.64149	0	0	0	0	0	0	0	0	0	0	0	0	0
115807	0	6.33045	0	0	0	0	0	0	0	0	0	0	0	0
115809	7.15231	0	0	0	0	0	0	0	0	0	0	0	0	0
115811	0	0	0	0	0	0	0	0	0	5.54876	0	0	0	0
115812	0	6.33048	0	0	0	0	0	0	0	0	0	0	0	0
115813	5.10871	0	0	0	0	0	0	0	0	5.54876	5.43975	0	0	0
115814	15.3263	0	0	0	0	0	0	0	0	0	0	0	0	0
115815	7.15221	0	0	0	0	0	0	0	0	0	0	0	0	0
115817	0	5.06439	0	0	0	0	0	0	0	0	0	0	0	0
115818	5.10871	0	0	0	0	0	0	0	0	5.54876	5.43975	0	0	0
115820	0	0	0	0	0	0	0	0	0	5.54874	0	0	0	0
115823	9.70636	0	0	0	0	0	0	0	0	0	0	0	0	0
115881	0	6.33029	0	0	0	0	0	0	0	0	0	0	0	0
115882	21.9676	8.86238	0	0	0	9.40381	0	0	0	6.65832	7.61543	5.68756	0	0
115887	0	0	0	0	0	0	0	0	0	6.65831	0	0	0	0
115940	0	0	0	0	0	0	0	5.64968	0	0	0	0	0	0
115942	11.75	14.56	12.3741	5.11583	0	6.01888	12.8201	6.16331	8.58268	12.2073	15.2313	6.2048	0	0
115978	0	0	0	0	0	0	5.95238	0	0	0	0	0	0	0
116006	0	0	0	0	0	0	0	0	6.43743	0	0	0	0	0
116157	0	6.96486	0	0	0	0	6.86924	0	6.97629	0	0	0	0	0
116158	6.13035	10.7639	9.43177	0	0	0	24.7292	0	17.7091	12.2097	0	0	0	0
116229	8.68505	0	6.48484	0	0	0	10.0755	0	16.1004	0	0	0	0	0
116307	0	0	0	0	0	6.77554	0	0	0	0	0	0	0	0
116321	0	0	0	0	5.05358	0	0	0	0	0	0	0	0	0
116474	0	0	0	0	0	0	14.2004	0	18.7911	0	0	0	0	0
116497	0	0	0	0	0	7.53047	0	0	0	0	0	0	0	0
116702	0	0	6.48574	0	0	0	0	0	0	0	0	0	0	0
116704	0	8.23391	0	0	0	0	6.87154	0	6.97771	0	0	0	0	0
116744	0	0	0	0	0	0	0	5.65284	0	0	0	0	0	0
116915	0	0	0	0	0	0	6.41393	0	0	0	0	0	0	0
116931	6.6414	0	0	0	0	0	0	0	8.04766	11.1045	0	0	0	0
116933	0	8.23468	5.30413	0	0	0	9.1629	0	9.12071	0	6.53174	0	0	0
116946	0	0	0	0	0	0	6.41387	0	0	0	0	0	0	0
116990	0	0	0	0	0	0	13.2865	0	19.851	0	0	0	0	0
117040	0	5.06767	0	0	0	0	0	0	0	0	0	0	0	0
117041	0	0	0	0	0	0	8.70504	0	9.1215	0	0	0	0	0
117045	0	5.70114	0	0	0	0	0	0	0	0	0	0	0	0
117187	0	6.96803	8.84235	0	0	0	5.95604	0	5.36642	0	0	0	0	0
117191	0	0	0	0	0	6.02155	0	0	0	0	0	0	0	0
117379	0	0	0	0	0	0	6.41387	0	12.8826	0	0	0	0	0
117436	0	6.96803	0	0	0	0	0	0	0	6.66285	0	0	0	0
118134	5.10931	8.86947	0	0	0	0	0	0	0	7.77427	0	0	0	0
118135	0	5.06828	0	0	0	0	0	0	0	0	0	0	0	0
118137	0	0	0	0	0	0	0	0	0	5.55305	0	0	0	0
118316	0	0	0	0	0	0	6.41482	0	0	0	0	0	0	0
118317	0	5.70172	0	0	0	0	0	0	0	6.66343	0	0	0	0
118392	0	0	0	0	0	0	5.95656	0	11.2742	0	0	0	0	0
118393	0	0	0	0	0	0	10.9968	0	11.8109	9.99516	0	0	0	0
118605	0	0	0	0	0	0	0	0	6.44172	0	0	0	0	0
118724	0	0	0	0	0	0	14.2041	0	13.957	0	0	0	0	0
118899	0	0	0	15.86	7.07777	33.1345	0	0	0	0	0	0	0	0
119042	0	5.06867	0	0	0	0	0	0	0	0	0	0	0	0
119043	7.66441	7.6029	0	0	0	0	0	0	0	7.77477	7.62203	0	0	0
119077	0	0	0	0	0	0	5.95724	0	0	0	0	0	0	0
119402	5.6211	0	0	0	0	0	7.79188	0	15.0418	7.77652	0	0	0	0
119455	9.1986	0	0	0	0	0	16.5009	6.17003	16.6568	0	0	0	0	0
119592	0	0	0	0	0	0	12.3777	5.14259	13.9758	0	0	0	0	0
119593	0	0	0	0	0	0	0	5.1426	0	0	0	0	0	0
119785	0	0	0	0	0	0	0	0	5.91416	0	0	0	0	0
120237	5.62149	0	0	0	0	6.40934	0	0	0	0	0	0	0	0
120242	0	0	0	0	5.06101	0	0	0	0	0	0	0	0	0
120327	0	0	0	0	0	0	11.4671	5.14533	16.1274	0	0	0	0	0
120328	0	0	0	14.8415	7.08548	28.2746	0	0	0	0	0	0	0	0
120626	0	0	0	0	0	6.40701	0	0	0	0	0	0	0	0
120727	0	0	0	0	0	6.78479	0	0	0	0	0	0	0	0
120961	0	0	0	0	5.06198	7.91697	0	0	0	0	0	0	0	0
122319	0	0	0	0	0	0	5.049	0	0	0	0	0	0	0
123298	5.11206	0	5.90562	0	0	0	0	0	0	16.6872	5.45313	0	0	0
123299	5.62331	15.2305	12.4018	0	0	0	5.96681	0	0	26.6999	16.3594	0	0	0
123300	0	7.61526	6.49617	0	0	0	0	0	0	13.3498	0	0	0	0
123301	0	0	6.49614	0	0	0	0	0	0	0	0	0	0	0
123304	0	15.8653	7.08656	0	0	0	0	0	0	25.5874	16.3596	0	0	0
123339	0	0	0	0	0	0	0	0	0	8.89986	0	0	0	0
123375	0	0	0	0	0	0	8.72098	8.23803	13.4374	0	0	0	0	0
123384	0	0	0	0	0	0	0	0	5.375	6.67503	0	0	0	0
123496	0	0	0	0	0	0	6.88486	0	9.1343	0	0	0	0	0
123837	0	0	0	0	0	0	10.5561	5.14842	7.51899	0	0	0	0	0
124034	0	0	0	0	0	5.65142	0	0	0	0	0	0	0	0
124707	0	0	0	0	0	0	9.63762	0	0	0	0	0	0	0
124991	0	0	0	0	0	0	0	0	0	5.5627	0	0	0	0
124997	8.69239	5.71178	0	0	0	0	0	0	0	0	0	0	0	0
124998	0	6.98105	0	0	0	0	0	0	0	0	0	0	0	0
125002	0	0	0	0	0	0	0	0	0	6.67528	0	0	0	0
125003	0	6.98102	0	0	0	0	0	0	0	0	0	0	0	0
125273	16.3612	8.24977	5.31689	0	0	0	36.2596	0	45.1755	12.2372	16.3593	0	0	0
125358	0	0	5.31752	0	0	0	0	0	0	0	0	0	0	0
125413	6.1356	0	0	0	0	0	7.3442	0	5.91697	0	9.81622	0	0	0
125414	0	5.07713	0	0	0	0	5.04915	0	6.45487	0	0	0	0	0
126792	9.71702	0	0	0	0	0	0	0	8.06732	0	0	0	0	0
127146	9.20493	0	0	0	0	9.80802	0	0	0	5.56263	0	0	0	0
127290	9.20419	0	0	0	0	0	5.50745	5.14837	12.3713	7.78694	0	0	0	0
127401	15.8517	5.07625	0	0	0	0	0	0	0	0	6.54303	0	0	0
127807	0	0	0	0	0	0	7.34199	5.6621	9.13747	0	0	0	0	0
127836	13.8064	0	0	0	0	0	7.3416	0	0	0	5.45152	0	0	0
128017	0	0	0	0	0	0	0	0	0	0	5.45156	0	0	0
128612	0	10.7832	7.67511	0	0	0	0	0	0	5.55982	0	0	0	0
128613	17.3839	14.5895	0	0	0	0	10.5518	0	11.2871	0	9.81109	0	0	0
129098	5.62481	11.4197	5.31309	0	0	0	31.2024	12.3535	46.7552	10.0096	7.63228	0	0	0
129548	0	0	0	0	0	8.30441	6.42592	0	6.45912	0	0	0	0	0
129766	0	0	0	0	0	0	12.3928	5.14876	9.6913	0	0	0	0	0
129867	0	5.07738	0	0	0	0	0	0	0	0	0	0	0	0
129873	0	5.0774	0	0	0	0	0	0	0	0	0	0	0	0
129927	0	0	0	0	0	0	5.04957	0	0	0	0	0	0	0
129968	0	0	0	0	0	0	7.34519	0	0	0	0	0	0	0
129996	0	0	0	0	0	6.41875	0	0	0	0	0	0	0	0
129999	5.62638	5.07803	0	0	0	0	0	0	0	0	0	0	0	0
130004	7.67234	10.7912	5.32282	0	0	0	0	0	0	0	0	0	0	0
130005	9.20681	0	0	0	0	0	0	0	0	0	0	0	0	0
130007	0	5.71295	0	0	0	0	0	0	0	0	0	0	0	0
130009	0	10.7912	5.32282	0	0	0	0	0	0	0	0	0	0	0
130010	0	5.0782	0	0	0	0	0	0	0	0	0	0	0	0
130011	7.16083	6.9825	0	0	0	0	0	0	0	0	0	0	0	0
130015	0	6.3478	0	0	0	0	0	0	0	0	0	0	0	0
130016	73.1426	13.9651	7.09711	0	0	12.0824	27.5468	22.1456	40.9187	13.3535	0	0	0	0
130017	0	0	0	0	0	0	0	0	0	7.78946	0	0	0	0
130021	0	8.25214	0	0	0	0	0	5.15015	0	0	0	0	0	0
130085	10.2298	10.7912	0	0	0	0	34.8925	13.9054	33.3814	8.90231	0	0	0	0
130386	0	10.7899	0	0	0	0	0	0	0	0	0	0	0	0
130391	5.11464	0	0	0	0	0	0	0	0	0	0	0	0	0
130425	0	0	0	0	0	0	6.8856	0	0	0	0	0	0	0
130525	0	0	0	0	0	0	7.34445	0	8.61468	0	0	0	0	0
130665	0	0	0	0	0	0	5.05009	0	0	0	0	0	0	0
130666	0	0	0	0	0	0	21.578	0	12.3845	0	0	0	0	0
130807	0	5.71322	0	0	0	0	0	0	0	0	0	0	0	0
130873	0	0	0	0	0	0	0	0	0	5.56407	0	0	0	0
130889	0	0	0	0	0	0	0	5.15019	0	0	0	0	0	0
130922	26.0873	13.965	7.09459	0	0	0	19.7414	5.15001	20.9903	8.90226	0	0	0	0
130958	0	5.07795	0	0	0	0	0	0	0	0	0	0	0	0
130963	0	5.07795	5.32013	0	0	0	0	0	0	0	5.45435	0	0	0
130964	0	7.61693	0	0	0	0	0	0	0	0	0	0	0	0
130965	0	0	0	0	0	0	0	6.69484	0	0	0	0	0	0
130968	0	0	5.31996	0	0	0	0	0	0	0	0	0	0	0
131080	9.7193	8.88668	7.68382	0	0	0	0	0	0	8.9021	0	0	0	0
131589	0	0	0	0	0	0	5.9691	0	10.7674	0	0	0	0	0
131606	5.62728	9.52271	5.32241	0	0	0	9.18334	0	10.229	0	0	0	0	0
131752	0	0	0	0	0	0	13.7765	0	10.2347	0	0	0	0	0
131753	0	0	0	0	0	12.8439	0	0	0	0	0	0	0	0
132179	25.0705	10.1602	0	0	0	0	26.6383	9.78887	35.5635	10.0189	0	0	0	0
132412	0	0	0	0	0	10.9572	0	0	0	0	0	0	0	0
132640	9.72098	6.98558	0	0	0	0	0	0	0	0	0	0	0	0
132781	40.9295	20.9554	8.28967	0	0	6.04826	10.1042	0	0	5.566	0	0	0	0
132848	5.11601	0	0	0	0	0	0	0	0	0	0	0	0	0
132873	13.3017	14.6041	0	0	0	0	7.80715	0	7.54594	0	0	0	0	0
132878	0	0	0	0	0	0	7.80715	0	0	0	0	0	0	0
132883	0	0	0	0	0	0	7.3478	0	0	0	0	0	0	0
132915	0	0	0	0	0	9.0707	0	0	0	0	0	0	0	0
133018	0	8.88907	0	0	0	0	0	0	0	0	0	0	0	0
133086	6.13945	0	0	0	0	0	0	0	0	0	0	0	0	0
133091	5.11624	0	0	0	0	0	0	0	0	0	0	0	0	0
133217	6.13976	7.61947	0	0	0	0	0	0	0	0	0	0	0	0
133239	20.9771	13.334	0	0	0	0	0	0	8.08534	0	0	0	0	0
133246	0	5.07962	0	0	0	0	0	0	0	0	0	0	0	0
133518	9.20928	0	0	0	0	0	0	0	0	0	0	0	0	0
133604	0	6.34963	0	0	0	0	0	0	0	0	0	0	0	0
133605	0	5.71464	0	0	0	0	0	0	0	0	0	0	0	0
133606	0	7.61956	0	0	0	0	0	0	0	0	0	0	0	0
133789	42.9704	17.7779	0	0	0	0	56.0246	31.9382	74.8761	7.79132	10.9118	5.70461	0	0
133813	8.69636	0	0	0	0	0	0	0	0	0	0	0	0	0
133817	5.62711	0	5.91684	0	0	0	0	0	0	0	0	0	0	0
133820	0	6.98419	5.32512	0	0	0	0	0	0	0	0	0	0	0
133821	6.65023	6.34929	0	0	0	0	0	0	0	0	0	0	0	0
133822	0	5.71436	0	0	0	0	0	0	0	0	0	0	0	0
133842	11.766	11.4289	7.69185	0	0	0	12.3992	0	12.9273	10.0177	0	0	0	0
133843	0	0	0	0	0	0	5.51075	0	5.38636	8.90458	0	0	0	0
133845	6.65031	0	5.32512	0	0	0	0	0	0	0	0	0	0	0
133897	47.0617	12.6985	7.6918	0	0	0	37.6559	11.8481	40.3975	0	7.63826	5.70462	0	0
133898	7.67303	0	0	0	0	0	0	0	0	0	0	0	0	0
133899	22.5077	35.5558	30.7669	0	0	7.55459	20.2056	5.66646	14.0045	11.1305	22.9148	5.70464	0	0
133900	0	0	0	0	0	0	5.05141	0	0	0	0	0	0	0
133901	0	5.07941	0	0	0	0	0	0	0	0	0	0	0	0
133904	0	5.0794	5.91653	0	0	0	0	0	0	0	0	0	0	0
134294	0	5.71483	0	0	0	0	0	0	0	0	0	0	0	0
134429	5.11554	0	0	0	0	0	0	0	0	0	0	0	0	0
134522	0	0	0	0	0	0	6.43031	0	0	0	0	0	0	0
134610	7.67365	0	0	0	0	0	0	0	0	0	0	0	0	0
134805	7.16217	0	0	0	0	0	0	0	0	0	0	0	0	0
134806	17.3938	10.1605	0	0	0	0	0	0	0	6.67942	0	0	0	0
134807	77.7607	9.52555	5.91554	0	0	7.93076	0	0	0	10.0192	0	0	0	0
134964	8.18483	0	0	0	0	0	0	0	0	0	0	0	0	0
135180	0	5.08071	0	0	0	0	0	0	0	0	0	0	0	0
135182	5.62753	0	0	0	0	0	0	0	0	0	0	0	0	0
135229	0	5.71582	0	0	0	0	0	0	0	0	0	0	0	0
135232	6.13897	11.4318	0	0	0	0	0	0	0	10.0201	0	0	0	0
135236	13.3009	6.35104	0	0	0	0	0	0	0	0	0	0	0	0
135237	30.1829	9.52658	7.09739	0	0	7.55177	7.80888	0	0	7.79355	0	0	0	0
135244	0	0	0	0	0	0	0	0	0	5.56682	0	0	0	0
135663	0	0	0	0	0	8.68062	0	0	0	0	0	0	0	0
135979	0	0	0	0	0	0	7.35004	0	5.91937	0	0	0	0	0
135980	20.9765	0	0	0	0	0	0	0	7.53373	0	0	0	0	0
136263	6.13983	0	5.3249	0	0	0	14.7013	0	10.2337	0	0	0	0	0
136264	0	0	0	0	0	0	8.72901	0	0	0	0	0	0	0
136266	0	0	0	0	0	0	13.7826	0	14.004	0	0	0	0	0
136267	0	6.35208	0	0	0	0	20.2146	0	23.6978	0	0	0	0	0
136268	0	0	5.32466	0	0	0	7.35081	0	12.3875	0	0	0	0	0
136458	0	5.08216	0	0	0	0	0	0	0	0	0	0	0	0
136534	10.234	0	0	0	0	0	0	0	0	0	0	0	0	0
136634	5.11693	0	0	0	0	0	0	0	0	0	0	0	0	0
136821	0	5.71775	6.51045	0	0	0	0	0	0	0	0	0	0	0
136872	13.8151	8.89405	0	0	0	0	0	0	0	0	0	0	0	0
136879	0	5.71762	0	0	0	0	0	0	0	0	0	0	0	0
136886	19.4433	6.98811	10.0611	0	0	0	0	0	0	0	0	0	0	0
136887	7.16337	12.0703	0	0	0	0	0	0	0	0	7.64253	0	0	0
136892	0	5.71758	0	0	0	0	0	0	0	0	0	0	0	0
136929	6.1401	0	0	0	0	0	6.43322	9.27825	6.46495	0	0	0	0	0
137196	0	0	0	0	0	0	5.97428	0	0	0	0	0	0	0
137204	6.14017	0	0	0	0	0	0	0	0	0	0	0	0	0
137738	0	0	0	0	0	0	5.51574	0	0	0	0	0	0	0
137802	7.16345	0	0	0	0	0	6.43492	0	0	0	0	0	0	0
137891	7.16333	5.7195	0	0	0	0	0	0	0	0	0	0	0	0
137960	0	0	0	0	0	0	5.51615	0	10.219	0	0	0	0	0
137965	0	0	0	0	0	0	5.51615	0	0	0	0	0	0	0
137970	0	0	0	0	0	0	5.51617	0	0	0	0	0	0	0
138032	0	0	0	0	0	0	5.51601	0	0	0	0	0	0	0
138219	0	0	0	0	0	0	6.89573	0	6.99102	0	0	0	0	0
138237	0	8.26271	0	0	0	0	0	0	6.45303	0	0	0	0	0
138478	5.11626	0	0	0	0	0	0	0	0	0	0	0	0	0
138618	5.11656	0	0	0	0	0	0	0	0	0	0	0	0	0
138983	8.18758	0	0	0	0	0	0	0	0	0	0	0	0	0
139014	17.9111	0	0	0	0	0	11.9551	0	18.7945	0	0	0	0	0
139101	0	0	0	0	0	0	7.35713	5.15808	0	0	0	0	0	0
139343	6.1412	0	0	0	0	0	6.89683	0	8.58667	0	0	0	0	0
139617	0	0	0	0	0	0	0	0	5.36846	0	0	0	0	0
139725	5.63022	0	0	0	0	0	11.037	0	14.497	0	0	0	0	0
139879	0	0	0	0	0	0	0	7.22164	0	0	0	0	0	0
139880	0	13.9873	10.6188	0	0	0	16.0944	0	11.815	10.031	7.64861	0	0	0
139904	0	5.08596	0	0	0	0	0	0	0	0	0	0	0	0
139929	5.62989	0	0	0	0	0	11.0356	0	10.2039	0	0	0	0	0
139931	0	0	5.30931	0	0	0	0	0	0	0	0	0	0	0
139956	0	0	0	0	0	0	9.19616	0	0	0	0	0	0	0
140045	0	0	0	0	0	0	5.05769	0	6.98174	0	0	0	0	0
140268	0	0	0	0	0	0	6.89629	0	0	0	0	0	0	0
140822	0	0	7.07883	0	0	0	8.73646	0	0	0	0	0	0	0
140847	6.14303	0	0	0	0	0	7.81724	0	5.37005	0	5.46326	0	0	0
141010	0	0	0	0	0	8.6594	0	0	0	0	0	0	0	0
141106	0	0	0	0	0	0	6.43915	0	0	0	0	0	0	0
141109	0	0	0	0	0	0	0	0	0	0	5.46449	0	0	0
141142	0	0	0	0	0	0	0	8.77116	0	0	0	0	0	0
141144	0	0	0	0	0	0	0	0	0	5.57406	0	0	0	0
141145	0	0	7.07716	0	0	0	0	0	0	0	0	0	0	0
141146	0	0	9.4362	0	0	5.64767	0	12.8988	0	8.91851	0	0	0	0
141147	0	6.35932	7.6669	0	0	0	0	8.77116	0	7.80369	0	0	0	0
141150	9.7263	7.63111	9.43632	0	0	0	17.4778	9.28702	13.4222	5.57401	7.65031	0	0	0
141151	23.0359	18.4418	20.642	26.6562	10.1499	138.181	14.7181	18.058	12.3485	5.57398	12.0218	0	0	0
141152	24.0597	12.0826	7.66696	0	0	0	18.3978	9.80294	12.8854	13.3777	9.83615	6.23306	0	0
141175	0	0	0	0	0	0	5.97929	0	8.05327	0	0	0	0	0
141348	0	0	0	0	0	0	0	8.2566	0	0	0	0	0	0
141768	6.14348	0	0	0	0	0	13.8016	6.19282	0	0	0	0	0	0
141853	0	0	0	0	0	0	0	0	5.36728	0	0	0	0	0
141854	0	0	0	0	0	8.28075	0	0	0	0	0	0	0	0
142496	6.65764	0	0	0	0	0	0	0	0	0	5.46841	0	0	0
142501	0	0	0	0	0	0	0	0	0	0	5.46854	0	0	0
142507	18.4368	0	0	0	0	7.54786	0	0	0	6.69384	0	0	0	0
142780	7.17011	0	0	0	0	0	0	0	0	0	0	0	0	0
142793	5.12141	0	0	0	0	0	0	0	0	0	0	0	0	0
142965	0	0	0	0	0	0	5.5245	0	0	5.57932	0	0	0	0
143088	0	0	0	0	0	0	0	5.16464	0	0	0	0	0	0
143441	12.2912	7.00267	0	0	0	0	0	0	5.38449	5.5801	7.65866	5.19975	0	0
143476	0	0	0	0	0	5.66348	0	0	0	0	0	0	0	0
143541	6.65804	7.63959	0	0	0	0	0	0	0	0	0	0	0	0
143552	0	0	0	0	0	0	5.52549	0	0	0	0	0	0	0
143763	0	0	0	0	0	0	13.3545	0	14.5325	0	0	0	0	0
143800	0	0	0	0	0	0	5.52627	0	5.38181	0	0	0	0	0
143805	5.63333	0	0	0	0	0	0	0	0	0	0	0	0	0
144106	5.633	0	0	0	0	0	0	0	0	0	0	0	0	0
144758	0	0	5.32221	0	0	0	35.0044	8.26664	33.9158	0	0	0	0	0
144759	0	0	0	0	0	0	35.4648	0	26.917	6.69811	7.66094	0	0	0
145406	0	0	0	0	0	6.04107	0	0	0	0	0	0	0	0
145448	0	0	0	0	0	13.9698	0	0	0	0	0	0	0	0
145669	9.21936	0	0	0	0	0	7.83019	0	6.99835	0	0	0	0	0
145732	0	0	0	0	0	7.927	0	0	0	0	0	0	0	0
145740	6.65854	8.91514	8.27775	0	0	9.81429	0	0	0	0	0	0	0	0
145773	0	5.73114	0	0	0	0	0	0	0	0	0	0	0	0
145774	17.9265	0	0	0	0	0	0	0	0	0	0	0	0	0
145775	0	5.73114	0	0	0	0	0	0	0	0	0	0	0	0
145780	0	5.09431	0	0	0	0	0	0	0	0	0	0	0	0
146030	8.70773	0	0	0	0	0	0	0	0	0	0	0	0	0
146035	8.70773	0	0	0	0	0	0	0	0	0	0	0	0	0
146040	16.9032	0	8.27597	0	0	0	54.3453	29.4476	66.73	10.0464	0	0	0	0
146073	5.1223	0	0	0	0	0	0	0	0	0	0	0	0	0
146109	15.366	15.9196	13.5965	0	6.09814	11.6996	10.1324	5.1664	10.7634	16.7445	12.0381	0	0	0
146110	0	12.7358	8.27609	0	0	0	0	0	0	0	0	0	0	0
146114	0	5.09433	5.32034	0	0	0	0	0	0	0	0	0	0	0
146115	0	6.36791	0	0	0	0	0	0	0	0	0	0	0	0
146469	9.73138	0	0	0	0	0	0	0	0	0	0	0	0	0
146470	0	6.36894	0	0	0	0	0	0	0	0	0	0	0	0
146675	0	0	0	0	0	5.28251	0	0	0	0	0	0	0	0
146679	7.68211	0	8.274	0	0	0	6.90885	0	0	5.58185	0	0	0	0
146680	0	6.36824	7.09238	0	0	0	6.90889	5.16687	0	0	10.9447	0	0	0
146913	8.19352	5.09441	0	0	0	0	0	0	0	6.69801	6.56647	0	0	0
147128	5.63319	0	0	0	0	0	9.67389	0	0	0	0	0	0	0
147133	7.68155	0	0	0	0	0	5.06725	0	0	0	0	0	0	0
147138	5.63316	0	0	0	0	0	0	0	10.2142	0	0	0	0	0
147220	8.70591	7.00686	5.31538	6.66674	0	27.1476	0	0	0	0	0	0	0	0
147221	6.14536	0	0	0	0	0	0	0	0	0	0	0	0	0
147380	0	0	0	0	0	0	5.06804	0	0	0	0	0	0	0
147440	0	0	0	0	0	0	7.37158	0	0	0	0	0	0	0
149053	0	5.09942	0	0	0	0	0	0	0	0	0	0	0	0
149077	0	0	0	0	0	0	5.99356	0	0	0	0	0	0	0
149121	8.70537	7.01225	0	0	0	0	0	0	0	6.70513	8.76453	0	0	0
149278	6.14473	7.01236	0	0	0	0	0	0	0	0	0	0	0	0
149279	0	0	5.90904	0	0	0	0	0	0	0	0	0	0	0
149356	0	0	0	0	0	6.41344	0	0	0	0	0	0	0	0
152291	5.11974	0	0	0	0	0	0	0	0	6.71144	0	0	0	0
152292	9.72747	11.4854	5.90762	0	0	0	0	0	0	13.4229	13.1592	0	0	0
152293	0	6.38077	0	0	0	0	0	0	0	0	0	0	0	0
153267	0	0	0	0	0	0	0	5.1789	0	0	0	0	0	0
153270	13.316	0	0	0	0	0	13.8504	0	15.0351	0	0	0	0	0
153271	0	0	0	0	0	0	0	6.2147	0	0	0	0	0	0
154604	6.65759	0	0	0	0	0	0	0	0	0	0	0	0	0
157589	15.8758	8.30788	0	0	0	0	5.54658	0	8.06815	12.3234	7.6881	0	0	0
157666	0	0	0	0	0	5.28022	0	0	0	0	0	0	0	0
157711	0	0	0	0	0	0	6.00891	0	0	5.60166	0	0	0	0
157918	0	0	0	0	0	13.9503	0	0	0	0	0	0	0	0
157919	17.9245	8.94812	0	0	0	0	32.3593	11.4084	32.2581	6.7228	0	0	0	0
158460	0	0	0	0	0	0	6.00845	0	0	0	0	0	0	0
158625	0	0	0	0	0	0	0	0	0	0	5.49164	0	0	0
158760	0	0	0	0	0	0	6.00937	0	0	0	0	0	0	0
159782	5.6343	0	0	0	0	0	0	0	5.3703	0	0	0	0	0
159786	0	0	0	0	0	0	6.9317	0	0	0	0	0	0	0
159787	0	0	0	0	0	5.64901	0	0	0	0	0	0	0	0
159938	0	0	0	0	0	0	7.85531	0	0	0	0	0	0	0
159959	0	0	5.9003	0	0	0	0	0	0	0	0	0	0	0
160381	5.63525	0	0	0	0	0	15.2512	0	12.8859	0	0	0	0	0
161413	0	0	0	0	0	0	0	6.7422	0	0	7.69013	0	0	0
161414	71.2192	39.6326	28.3313	0	0	6.02901	426.274	170.111	456.185	93.0102	112.056	45.4247	0	0
161415	0	0	0	0	0	7.91302	0	9.85404	0	0	0	0	0	0
161419	0	0	0	0	0	0	0	7.77943	0	0	0	0	0	0
161561	0	0	0	0	0	0	0	5.18658	0	0	0	0	0	0
161566	0	0	0	0	0	0	0	5.70534	0	0	0	0	0	0
161587	0	0	0	0	0	0	0	0	0	0	5.49337	0	0	0
161594	6.6614	0	0	0	0	0	8.32267	0	0	0	0	0	0	0
161781	0	0	0	0	0	0	0	0	0	0	5.49371	0	0	0
162237	0	0	0	0	0	0	0	7.2613	0	0	0	0	0	0
162359	0	0	0	0	0	0	5.08617	5.1868	0	0	0	0	0	0
162364	0	0	0	0	0	0	0	5.1868	0	0	0	0	0	0
162456	0	0	0	0	0	0	0	5.18691	0	0	0	0	0	0
162463	0	0	0	0	0	0	8.78546	7.26168	10.7433	0	0	0	0	0
162563	0	0	0	0	0	0	0	5.70559	0	0	0	0	0	0
162566	0	0	0	0	0	0	0	6.74296	0	0	0	0	0	0
162567	0	0	0	0	0	0	0	0	0	0	5.49356	0	0	0
162568	0	0	0	0	0	0	0	6.74294	0	0	0	0	0	0
162569	0	0	10.031	0	0	0	0	22.8224	0	0	6.5923	0	0	0
162570	0	0	0	0	0	0	0	8.81775	0	0	0	0	0	0
162571	0	0	0	0	0	0	0	5.18688	0	0	0	0	0	0
162573	0	0	0	0	0	0	0	6.74294	0	0	0	0	0	0
162614	5.12361	0	0	0	0	0	0	0	0	0	0	0	0	0
162657	6.14813	0	0	0	0	0	0	0	5.90838	0	0	0	0	0
163699	7.68729	9.59276	0	0	0	0	14.3388	0	20.4283	0	0	0	0	0
165202	0	0	0	0	0	7.55127	0	0	0	0	0	0	0	0
165573	0	0	0	0	0	0	10.1808	0	13.4549	0	0	0	0	0
165795	10.2536	7.67688	0	0	0	0	12.9556	0	0	10.0934	12.094	0	0	0
165937	5.12686	0	0	0	0	0	0	0	0	0	0	0	0	0
166240	7.17851	8.95625	0	0	0	10.9444	0	0	0	11.2145	9.89479	0	0	0
166529	0	0	0	0	0	0	7.86581	0	11.84	0	0	0	0	0
166726	0	0	5.32008	0	0	0	0	0	0	6.72852	0	0	0	0
166729	0	0	0	0	0	0	0	7.2661	0	0	0	0	0	0
166731	0	0	0	0	0	0	0	7.2661	0	0	0	0	0	0
166734	0	0	0	0	0	0	0	6.2281	0	0	0	0	0	0
166736	0	0	0	0	0	0	0	9.861	0	0	0	0	0	0
166738	0	0	0	0	0	0	0	8.823	0	0	0	0	0	0
166739	0	0	0	0	0	0	0	6.2281	0	0	0	0	0	0
166743	0	0	0	0	0	0	7.86532	6.22794	0	0	0	0	0	0
167133	0	0	0	0	0	9.43661	0	0	0	0	0	0	0	0
167227	0	0	0	0	0	6.03949	0	0	0	0	0	0	0	0
167584	0	0	9.46447	0	7.14972	6.41987	0	0	0	0	0	0	0	0
167938	6.15657	0	0	0	0	0	0	0	0	0	0	0	0	0
169344	5.12985	0	0	0	0	0	0	0	0	0	0	0	0	0
169707	0	0	0	0	0	0	7.40656	0	0	0	0	0	0	0
170080	9.74587	5.7621	0	0	0	0	0	0	0	0	0	0	0	0
170086	0	0	0	0	0	0	0	0	8.07166	0	0	0	0	0
170165	0	5.12221	0	0	0	0	0	0	5.38136	0	0	0	0	0
170332	0	0	0	0	0	0	14.3554	7.27246	9.14799	0	0	0	0	0
170362	12.8226	7.04288	0	0	0	0	28.7109	12.9866	27.9797	0	6.60212	0	0	0
171093	0	0	0	0	0	0	0	0	0	0	6.60292	0	0	0
171278	0	0	0	0	0	0	5.09523	0	0	0	0	0	0	0
171374	42.5701	14.7306	9.46183	0	0	7.92818	36.1313	9.87285	31.2241	17.964	17.6111	8.36996	0	0
171379	0	5.12362	0	0	0	0	0	0	0	0	0	0	0	0
171522	5.12943	7.04464	0	0	0	0	0	0	0	7.85879	0	0	0	0
171523	0	0	0	0	0	0	0	0	0	6.73609	0	0	0	0
171633	0	0	0	0	5.11127	8.68471	0	0	0	0	0	0	0	0
171709	0	0	5.3234	0	0	0	0	0	0	0	0	0	0	0
172237	0	0	0	0	0	0	0	0	0	8.98383	0	0	0	0
172387	0	0	5.91974	0	0	0	0	0	0	8.98397	0	0	0	0
172408	0	10.8903	6.51203	0	0	0	0	0	0	0	6.60568	0	0	0
172486	0	0	0	0	0	0	0	0	0	0	6.60607	0	0	0
172487	16.9337	11.5316	0	6.16625	0	13.2308	26.4113	7.79661	22.6399	22.4615	15.4142	10.9887	0	0
172553	0	8.96892	0	0	0	0	8.34039	5.7175	8.62499	8.98449	0	0	0	0
172554	0	0	0	0	0	6.42674	0	0	0	0	0	0	0	0
172571	0	0	0	0	0	0	0	0	0	0	6.60613	0	0	0
173110	0	0	0	0	0	0	0	5.19925	0	0	0	0	0	0
173114	0	0	7.11121	0	0	0	0	0	0	6.74042	0	0	0	0
173115	0	0	0	0	0	5.29654	0	5.19926	0	0	0	0	0	0
173119	9.75042	9.61251	13.0371	0	0	6.80974	7.87937	6.23913	5.39467	24.7149	15.4187	0	0	0
173120	0	0	14.815	0	6.13699	0	0	0	0	0	12.1148	0	0	0
173121	0	5.76753	0	0	0	0	0	0	0	0	0	0	0	0
173205	0	5.1266	0	0	0	0	0	0	0	0	0	0	0	0
173206	0	5.76743	5.3325	0	5.11407	10.5913	0	0	0	7.86374	0	0	0	0
173274	0	5.76778	5.33273	0	0	0	0	0	5.39406	0	7.70972	0	0	0
173275	0	0	0	0	0	0	6.9528	0	0	0	0	0	0	0
173343	0	0	0	0	0	0	0	0	7.0118	0	0	0	0	0
173599	8.21306	0	0	0	0	0	13.9086	15.082	17.2607	0	0	0	0	0
173724	0	0	0	0	0	0	9.73709	0	9.17129	0	0	0	0	0
173879	0	0	0	0	0	0	5.56462	0	0	0	0	0	0	0
173925	0	0	0	0	0	0	0	0	0	5.61996	0	0	0	0
173937	0	0	0	0	0	0	0	0	0	5.61996	0	0	0	0
174686	5.13571	0	0	0	0	0	8.81178	0	6.47863	8.99279	0	0	0	0
175626	0	0	0	0	0	0	0	0	0	0	7.71341	0	0	0
175628	0	0	0	0	0	0	0	0	0	5.61996	0	0	0	0
175632	0	0	0	0	0	0	0	0	5.40184	7.86781	0	0	0	0
175633	0	0	0	0	0	0	0	0	0	5.61996	0	0	0	0
175954	0	0	0	0	0	0	0	0	0	6.74388	0	0	0	0
177056	6.67388	6.41666	5.94077	0	0	0	0	0	0	0	6.61659	0	0	0
177242	5.13396	15.4018	0	0	0	0	0	0	0	13.4999	18.7492	5.24168	0	0
177243	0	5.13393	5.34724	0	0	0	0	0	0	0	0	0	0	0
177440	0	0	0	0	0	0	6.96351	0	0	0	0	0	0	0
177643	0	0	0	0	0	9.86588	0	0	0	0	0	0	0	0
177885	0	0	0	0	0	8.72688	0	0	0	0	0	0	0	0
178572	5.13568	0	0	0	0	0	0	0	0	0	0	0	0	0
178615	5.64919	0	0	0	0	0	0	0	0	0	0	0	0	0
179197	0	0	0	0	0	0	7.43349	6.25402	6.49725	0	0	0	0	0
179536	0	0	0	0	0	0	0	0	5.41429	0	0	0	0	0
181887	0	0	5.35459	0	0	0	47.4134	20.336	50.3703	5.63333	11.0453	5.24947	0	0
181984	0	0	0	0	0	0	0	0	0	5.63377	0	0	0	0
181986	5.65216	0	0	0	0	0	0	0	0	0	0	0	0	0
182043	0	0	0	0	7.18146	12.5384	0	0	0	0	0	0	0	0
182048	0	0	6.54686	0	0	6.83936	0	0	0	0	0	0	0	0
182053	0	0	0	0	0	6.83936	0	0	0	0	0	0	0	0
182088	0	0	0	0	0	0	5.57879	0	0	0	0	0	0	0
182552	20.0409	5.78515	6.54979	0	0	0	11.6228	0	8.67286	11.2684	7.73294	0	0	0
183413	0	0	0	0	0	0	6.04385	0	5.96054	0	0	0	0	0
184065	0	0	0	0	0	0	0	6.78113	0	0	0	0	0	0
184421	17.474	7.71912	0	0	0	9.90568	5.11775	0	0	7.89366	6.63307	0	0	0
184444	7.19505	0	0	0	0	0	9.76986	0	7.60544	6.76566	0	0	0	0
185614	0	0	0	0	0	0	0	0	0	0	5.53115	0	0	0
185615	0	0	0	0	0	0	0	0	0	0	5.53123	0	0	0
185617	25.1941	8.36798	16.137	0	5.13691	14.1176	0	0	0	22.5683	14.3812	6.30913	0	0
185618	7.19844	5.79319	5.97681	0	0	0	0	0	0	10.1557	0	0	0	0
185619	0	7.08057	6.57438	0	0	0	0	0	0	0	6.63745	0	0	0
185622	0	0	11.9542	0	0	0	0	0	0	0	0	0	0	0
185623	0	0	0	0	0	0	0	0	0	9.02731	5.53123	0	0	0
186742	6.16686	0	0	0	0	0	5.58485	0	0	0	0	0	0	0
186995	0	0	0	0	0	18.2724	0	0	0	0	0	0	0	0
187154	0	0	0	0	0	5.71027	0	0	0	0	0	0	0	0
187325	0	0	0	0	0	0	0	5.22142	0	0	0	0	0	0
187347	7.19433	0	0	0	0	0	0	0	0	0	0	0	0	0
187413	0	0	5.36818	0	0	0	0	6.26586	0	0	0	0	0	0
187414	0	0	0	0	0	0	0	6.78797	0	0	0	0	0	0
187484	0	0	0	0	0	0	0	5.74402	0	0	0	0	0	0
187486	0	0	0	0	0	0	0	5.22181	0	0	0	0	0	0
187489	0	0	0	0	0	0	0	5.22191	0	0	0	0	0	0
187490	0	0	0	0	0	0	0	10.4438	0	0	0	0	0	0
187491	0	0	7.15922	10.2917	0	51.7993	0	30.8092	0	6.76976	18.8042	9.4627	0	0
187492	0	0	7.15922	0	11.3	0	0	26.6316	0	9.02633	18.8042	7.35989	0	0
187494	0	0	0	0	0	0	0	5.22191	0	0	0	0	0	0
187495	0	0	0	0	0	0	0	10.4438	0	0	0	0	0	0
187496	0	0	0	0	0	0	0	6.26634	0	0	0	0	0	0
187497	0	0	0	0	0	0	0	22.4545	0	12.4113	14.3799	0	0	0
187499	0	0	0	0	0	0	0	5.22198	0	0	0	0	0	0
187500	0	0	0	0	0	0	0	5.74415	0	0	0	0	0	0
187719	7.70814	0	0	0	5.13779	7.61834	0	0	0	11.2861	7.74504	5.25851	0	0
187837	0	0	0	0	0	0	0	0	0	5.64358	0	0	0	0
188485	0	0	0	0	0	0	5.58991	0	0	0	0	0	0	0
188535	0	0	0	0	0	0	9.78245	0	10.326	0	0	0	0	0
190775	0	0	0	0	0	0	0	0	0	11.3088	5.54325	0	0	0
190987	0	0	0	0	0	0	0	0	0	0	6.65223	0	0	0
190988	0	0	0	0	0	0	0	5.23405	0	0	5.54352	0	0	0
191368	9.77342	0	0	0	0	0	0	0	0	0	0	0	0	0
191843	0	0	0	0	0	0	0	0	0	5.65414	0	0	0	0
191850	5.14372	0	0	0	0	0	0	0	0	0	5.54314	0	0	0
191883	8.23002	0	0	0	0	0	0	0	0	0	0	0	0	0
191920	0	0	5.37818	0	0	0	0	0	0	0	0	0	0	0
191955	0	0	0	0	0	0	0	0	0	0	5.54341	0	0	0
191956	11.3166	0	0	0	0	0	0	0	0	0	0	0	0	0
192078	8.74499	9.031	5.3784	0	0	0	0	0	0	6.785	7.76033	0	0	0
192115	10.288	0	0	0	0	0	0	0	0	7.91549	0	0	0	0
192134	0	0	0	0	0	0	0	5.23346	0	0	0	0	0	0
192157	5.65839	0	0	0	0	0	0	0	0	0	0	0	0	0
193741	5.14603	5.15803	0	0	0	0	0	0	0	0	0	0	0	0
194028	0	0	5.97198	0	0	0	0	0	0	0	0	0	0	0
194081	6.17671	5.80514	0	0	0	0	0	0	0	0	0	0	0	0
194360	7.20711	0	0	0	0	0	7.93248	0	5.43807	9.04783	0	0	0	0
194515	0	0	0	0	0	5.339	0	0	0	0	0	0	0	0
194626	0	0	0	0	0	0	0	0	0	5.65508	0	0	0	0
194726	0	0	0	0	0	14.4899	0	0	0	0	0	0	0	0
195279	0	0	0	0	0	7.62472	0	0	0	0	0	0	0	0
195805	0	0	0	0	0	0	0	0	0	5.6545	0	0	0	0
196091	30.3712	15.4846	7.76222	0	0	0	78.8627	21.9854	88.0573	19.2277	15.5235	7.90486	0	0
196092	0	0	5.37376	0	0	0	12.1327	0	0	0	0	0	0	0
196292	0	0	0	0	0	0	0	5.2351	0	0	0	0	0	0
196297	0	0	0	0	0	0	0	5.23514	0	0	0	0	0	0
196440	0	0	0	0	0	0	0	22.512	0	6.78721	7.76285	0	0	0
196441	0	0	13.1298	0	0	0	0	38.7413	0	0	15.5256	6.85173	0	0
196442	0	0	0	0	0	0	0	12.0411	0	0	0	0	0	0
196443	0	0	5.968	0	0	0	0	0	0	0	0	0	0	0
196444	0	0	6.56483	0	0	0	0	5.75883	0	0	5.54484	0	0	0
196445	0	0	0	0	0	0	0	13.6118	0	0	0	0	0	0
196446	14.9284	5.80749	14.92	0	0	0	0	37.6943	0	9.04956	18.8525	7.3788	0	0
196447	21.6205	7.09807	17.9041	0	0	0	0	45.5472	0	0	18.8525	11.5952	0	0
196448	0	0	5.968	0	0	0	0	12.5648	0	0	0	0	0	0
196449	0	0	6.56483	0	0	0	0	9.42359	0	0	6.65384	0	0	0
196451	0	0	0	0	0	0	0	5.23533	0	0	0	0	0	0
196452	0	0	5.37117	0	0	0	0	0	0	0	0	0	0	0
196453	0	0	0	0	0	0	0	10.4706	0	5.65597	8.87177	0	0	0
196454	0	0	0	0	0	0	0	8.90006	0	5.65598	0	0	0	0
196593	0	0	0	0	0	0	0	5.75904	0	0	0	0	0	0
198402	0	0	0	0	0	0	0	0	0	10.1902	0	0	0	0
198403	8.23524	8.39648	0	0	0	0	0	0	0	9.05806	0	0	0	0
198408	0	0	0	0	0	0	0	0	0	5.66117	0	0	0	0
198590	0	0	0	0	0	0	6.07233	0	7.0578	0	0	0	0	0
198841	0	0	6.56181	0	0	0	9.34302	0	9.77461	6.79364	0	0	0	0
198842	11.3222	7.10486	6.56184	0	0	0	30.365	5.24034	30.4109	11.3228	7.77025	0	0	0
198872	0	0	0	0	0	0	7.4746	0	0	0	0	0	0	0
198925	0	0	0	0	0	5.71308	0	0	0	0	0	0	0	0
198979	6.69044	5.16744	0	0	0	0	21.9574	8.38503	29.3306	0	8.88079	0	0	0
199015	12.3515	0	0	0	0	0	0	0	0	11.323	0	0	0	0
199016	0	5.16729	0	0	0	0	6.5403	0	0	0	0	0	0	0
199518	0	0	7.15753	0	0	0	0	0	0	0	5.55143	0	0	0
199520	19.5562	7.75251	11.929	0	0	0	77.5651	11.0072	73.8453	12.4579	12.2132	7.38749	0	0
199523	0	0	0	0	0	0	0	0	0	0	5.55143	0	0	0
199528	0	0	0	0	0	0	0	0	0	0	6.66159	0	0	0
199796	0	0	0	0	0	0	8.4121	0	0	0	0	0	0	0
199812	0	0	0	0	0	0	0	0	0	5.66375	0	0	0	0
200418	0	0	0	0	0	0	5.14161	0	9.76746	0	0	0	0	0
200419	31.9069	0	0	0	0	14.8412	6.5439	0	0	0	0	0	0	0
201323	0	5.17077	0	0	0	0	0	0	0	0	0	0	0	0
201324	8.23446	5.81717	8.34528	0	0	0	0	0	0	6.79848	0	0	0	0
201421	7.20559	0	0	0	0	0	0	0	0	0	0	0	0	0
201645	0	0	7.15584	0	0	0	0	0	0	0	0	0	0	0
201997	12.3544	0	0	0	0	0	0	0	0	0	0	0	0	0
202582	5.66221	6.46398	0	0	0	0	5.61018	0	0	6.79896	0	0	0	0
202583	0	0	0	0	0	0	7.48025	0	0	0	0	0	0	0
202897	6.17681	7.75891	10.7266	0	0	0	7.01468	0	0	7.93431	5.55602	0	0	0
202898	0	0	7.74701	0	0	9.51047	0	0	0	0	0	0	0	0
203089	0	0	0	0	0	0	0	0	5.96457	0	0	0	0	0
203122	0	0	10.7205	0	0	0	0	0	0	0	0	0	0	0
203123	0	0	0	0	0	0	9.35369	0	8.67504	0	0	0	0	0
203437	0	0	0	0	0	0	12.1626	0	10.8428	0	0	0	0	0
204122	0	5.82187	8.34009	0	0	0	7.48578	0	0	0	0	0	0	0
204123	6.69204	0	5.36143	0	0	0	6.55005	0	0	0	0	0	0	0
204142	0	9.70314	0	0	0	0	6.55007	0	0	6.80399	0	0	0	0
204143	12.8692	11.6438	6.55295	0	0	0	9.82513	0	9.76168	10.206	8.89378	0	0	0
204144	0	8.40937	10.1273	0	0	0	0	0	0	12.474	0	0	0	0
204145	0	0	5.36147	0	0	0	0	0	0	0	0	0	0	0
204429	0	6.47051	0	0	0	0	0	0	0	0	0	0	0	0
204485	0	0	0	0	0	0	7.02061	0	11.3886	0	0	0	0	0
204624	0	0	5.36276	0	0	0	0	0	0	0	0	0	0	0
204701	0	0	0	0	0	0	0	0	0	5.67326	0	0	0	0
204702	7.20822	11.0033	5.9585	0	0	0	0	0	0	7.94259	0	0	0	0
204743	0	9.06197	5.36257	0	0	0	0	0	0	9.0777	0	0	0	0
204744	0	7.12013	6.55423	0	0	0	0	0	0	7.943	0	0	0	0
204745	0	0	7.14993	0	0	0	0	0	0	9.07774	0	0	0	0
204748	0	8.41469	7.14963	0	0	0	0	0	0	9.0777	0	0	0	0
204749	19.5649	9.06197	11.9167	0	0	6.08622	23.876	7.35224	29.8331	10.2124	18.9111	10.0452	0	0
204750	0	0	5.95803	0	0	0	6.08602	0	0	0	0	0	0	0
204751	0	8.41467	0	0	0	0	0	0	0	0	0	0	0	0
204753	0	5.82552	5.9581	0	0	0	0	0	0	0	0	0	0	0
204819	0	0	5.95804	0	0	0	0	0	0	0	0	0	0	0
204892	6.17839	6.47333	0	0	0	0	0	0	0	0	0	0	0	0
204893	0	5.82601	0	0	0	0	0	0	0	0	0	0	0	0
204947	0	0	0	0	0	6.08575	0	0	0	0	0	0	0	0
205269	12.3575	5.17984	0	0	0	0	28.098	0	31.4568	6.81035	7.78931	0	0	0
205311	0	0	0	0	0	0	6.08786	0	0	0	0	0	0	0
205312	5.66383	0	0	0	0	0	0	0	0	0	5.56378	0	0	0
205346	0	5.18006	0	0	0	0	5.15151	0	0	0	0	0	0	0
205347	10.2981	0	0	0	0	0	9.36634	0	0	0	0	0	0	0
205669	0	5.82831	0	0	0	0	0	0	0	0	0	0	0	0
205673	5.66467	0	0	0	0	0	0	0	0	0	0	0	0	0
205674	5.66465	0	0	0	0	0	0	0	0	0	0	0	0	0
205803	9.27019	0	0	0	0	0	17.8014	0	16.8121	0	0	0	0	0
205804	0	0	0	0	0	0	5.15301	5.25495	0	0	0	0	0	0
205808	5.66512	0	0	0	0	0	0	0	0	0	0	0	0	0
205866	0	0	0	0	0	0	7.96402	0	11.9338	0	0	0	0	0
205982	12.8759	5.82929	5.95914	0	0	0	88.0697	27.3257	94.9355	6.81265	7.79191	0	0	0
205987	0	0	0	0	0	0	0	0	5.42476	0	0	0	0	0
206028	5.66531	0	0	0	0	0	0	0	0	0	0	0	0	0
206186	5.66518	0	0	0	0	0	0	0	0	0	0	0	0	0
206497	0	0	0	0	0	5.32685	0	0	0	0	0	0	0	0
206669	0	0	6.55818	0	0	0	5.1552	0	0	0	0	0	0	0
206735	6.1808	0	0	0	0	0	0	0	0	0	0	0	0	0
207017	22.1491	0	0	0	0	0	64.6853	10.5161	72.7418	10.225	0	0	0	0
207093	7.21187	0	0	0	0	0	15.938	0	13.0304	0	5.56933	0	0	0
207191	0	0	0	0	0	0	9.84434	0	11.9456	0	0	0	0	0
207196	0	0	7.15736	0	0	0	0	0	0	0	0	0	0	0
207203	0	5.83321	0	0	0	0	0	0	0	0	0	0	0	0
207204	13.3939	11.0184	8.35058	0	0	0	10.7819	5.25858	11.4029	0	0	0	0	0
207723	9.27428	0	0	0	0	0	0	0	0	9.09176	0	0	0	0
207789	11.8501	5.83458	0	0	0	8.3766	0	0	5.97218	10.2282	0	0	0	0
208011	0	0	0	0	0	0	0	0	0	6.81902	0	0	0	0
208142	0	6.48385	0	0	0	0	30.9511	8.94291	29.857	0	0	0	0	0
208151	8.75813	5.83555	0	0	0	0	10.3171	0	14.6569	0	0	0	0	0
208471	0	0	0	0	0	0	0	5.78845	0	0	0	0	0	0
208474	0	0	0	0	0	0	0	5.26224	0	0	0	0	0	0
208478	0	0	0	0	0	0	0	9.47196	0	0	0	0	0	0
208494	7.21418	7.13473	5.96226	0	0	0	0	0	0	9.09632	0	0	0	0
208854	17.5207	6.48707	0	0	0	0	0	0	8.13991	0	6.6892	0	0	0
208865	0	0	0	0	5.17685	9.51361	0	0	0	0	0	0	0	0
208897	5.15319	0	0	0	0	0	0	0	0	0	0	0	0	0
208980	8.2451	0	0	0	0	0	0	0	0	0	0	0	0	0
209113	0	0	0	0	0	0	9.8525	0	7.05398	0	0	0	0	0
209313	5.15323	0	0	0	0	9.89263	0	0	0	0	0	0	0	0
210131	0	0	5.36577	0	0	0	0	0	0	0	0	0	0	0
210132	0	7.13771	0	0	0	0	0	0	0	15.9252	0	0	0	0
210133	0	0	10.7313	0	0	0	0	0	0	0	0	0	0	0
210136	58.7546	27.9022	15.5008	5.67718	0	15.6051	15.9563	0	13.0257	14.7878	21.1884	11.1301	0	0
210137	20.1004	7.78651	0	0	0	0	0	0	0	19.3376	11.1516	5.82996	0	0
210138	0	7.13755	10.7313	0	0	0	0	0	0	10.2375	6.69093	0	0	0
210411	0	0	0	0	0	5.70779	0	0	0	0	0	0	0	0
210413	0	0	0	0	0	6.08849	0	0	0	0	0	0	0	0
210644	0	0	0	0	0	0	5.6322	0	0	0	0	0	0	0
210884	0	0	0	0	0	0	15.4888	0	17.8989	0	0	0	0	0
210885	0	0	0	0	0	0	8.91781	0	5.96627	0	0	0	0	0
211043	5.67018	9.08364	6.5527	0	6.21353	0	0	0	0	0	0	0	0	0
211044	12.3713	0	0	0	0	9.88822	0	0	0	0	0	0	0	0
211243	9.7942	0	0	0	0	0	0	7.3698	0	0	0	0	0	0
211621	5.15478	0	0	0	0	0	11.7293	6.31556	9.75524	0	0	0	0	0
211806	0	0	0	0	0	10.6426	0	0	0	0	0	0	0	0
212590	8.76594	11.0318	5.36101	0	0	0	8.91779	0	9.21852	10.2384	0	0	0	0
212662	0	6.49035	0	0	0	0	0	0	0	0	0	0	0	0
212726	0	0	5.36253	0	0	0	0	0	0	0	0	0	0	0
212731	0	0	0	0	5.18016	13.3137	0	0	0	0	0	0	0	0
212747	0	0	7.15029	0	0	0	0	0	0	0	0	0	0	0
212748	0	6.49133	7.15032	0	0	0	0	0	0	0	0	0	0	0
212749	0	0	6.55446	0	0	0	0	0	0	0	0	0	0	0
212752	5.15672	0	5.36273	0	0	7.22766	0	0	0	0	0	0	0	0
212753	0	7.14049	7.15032	0	0	0	0	0	0	0	0	0	0	0
212754	0	0	5.95858	0	0	0	0	0	0	0	0	0	0	0
212832	0	0	0	0	0	17.5021	0	0	0	0	0	0	0	0
212899	8.25183	5.84401	0	0	0	0	0	0	0	0	6.69567	0	0	0
212934	0	0	0	0	0	0	0	0	0	7.96841	0	0	0	0
212949	0	0	5.9597	0	0	0	0	0	0	0	0	0	0	0
212952	0	0	0	0	0	0	0	0	0	9.10699	0	0	0	0
212956	13.4096	22.728	7.74761	0	0	10.2729	0	0	0	28.4592	8.92804	0	0	0
212957	19.0828	0	0	0	0	8.37042	0	0	0	9.10699	0	0	0	0
212962	0	0	0	0	0	0	0	0	0	5.69187	0	0	0	0
212989	0	0	0	0	0	0	5.16678	0	0	0	0	0	0	0
212990	0	5.84472	0	0	0	5.70746	0	0	0	0	0	0	0	0
213002	0	7.1438	6.55608	0	0	0	19.7282	6.32288	17.3624	0	0	0	0	0
213003	0	0	6.55609	0	0	0	0	0	0	0	0	0	0	0
213036	6.1895	0	0	0	0	0	0	0	0	0	0	0	0	0
213037	0	7.79353	5.96055	0	0	0	0	0	0	0	0	0	0	0
213083	5.15797	0	0	0	0	0	0	0	0	7.9704	0	0	0	0
213182	0	5.19641	0	0	0	0	0	0	0	0	0	0	0	0
213210	0	0	0	0	0	6.08829	0	0	0	0	0	0	0	0
213368	0	0	16.0994	0	0	0	0	0	0	0	0	0	0	0
213370	0	6.49682	5.36648	0	0	0	8.92795	0	10.3136	0	0	0	0	0
213481	27.3361	29.8866	14.3074	0	0	17.5069	12.6876	0	13.5674	30.752	30.1476	10.6135	0	0
213482	0	13.6437	7.15378	0	0	0	6.10878	0	0	7.97266	8.93261	0	0	0
213483	0	5.19769	0	0	0	0	0	0	0	0	0	0	0	0
213916	0	0	5.96315	0	0	0	0	0	0	0	0	0	0	0
213921	0	0	5.96343	0	0	0	0	0	0	0	0	0	0	0
214092	5.15908	0	0	0	0	0	0	0	0	0	0	0	0	0
214093	0	0	0	0	0	7.23328	0	0	0	0	0	0	0	0
214094	0	0	0	0	0	10.6595	0	0	0	0	0	0	0	0
214099	0	5.19872	0	0	0	0	0	0	0	0	0	0	0	0
214104	0	0	0	0	0	0	5.64007	0	7.60001	0	0	0	0	0
214202	0	0	5.96327	0	0	0	7.99027	5.27246	0	0	0	0	0	0
214717	7.22203	0	0	0	0	0	0	0	0	0	0	0	0	0
214927	21.6643	6.4991	0	0	0	0	40.895	8.96395	60.7921	0	11.1693	0	0	0
215566	0	0	0	0	0	11.035	0	0	0	0	0	0	0	0
215708	0	0	0	0	0	0	5.17044	0	0	0	0	0	0	0
216519	5.67409	0	0	0	0	6.08225	0	0	0	0	0	0	0	0
217380	5.15775	0	0	0	0	0	0	0	0	0	0	0	0	0
217447	0	0	0	0	0	0	5.64567	0	7.58466	0	0	0	0	0
217448	6.70527	0	0	5.16506	7.26755	12.1578	0	0	0	0	5.58958	0	0	0
218167	0	0	5.36071	0	0	0	0	0	0	0	0	0	0	0
218931	5.15754	0	0	0	0	0	0	0	0	7.98348	0	0	0	0
219661	0	6.50993	8.93424	0	0	0	7.0626	0	0	0	0	0	0	0
219662	0	0	11.3169	0	0	6.08405	11.7711	0	8.13339	5.7061	6.7128	0	0	0
219679	0	0	0	0	0	0	0	7.92269	0	0	0	0	0	0
221253	0	0	0	0	0	0	8.00331	0	0	0	0	0	0	0
222006	5.15832	0	0	0	0	0	20.7187	0	24.9522	9.13038	0	6.38124	0	0
222112	0	0	0	0	0	0	8.00635	0	7.59554	0	0	0	0	0
222452	0	0	0	0	0	0	0	0	9.22164	0	0	0	0	0
222453	0	0	6.55458	0	0	0	0	0	5.42444	0	8.9544	0	0	0
222530	0	0	0	0	0	0	0	0	0	0	5.59657	0	0	0
224310	0	0	0	0	0	0	0	0	0	5.71173	0	0	0	0
224663	46.9591	5.86579	0	0	0	16.7524	9.8992	6.34545	5.972	23.9935	32.483	19.1645	0	0
224668	0	0	0	0	0	0	0	0	0	5.71269	0	0	0	0
224669	0	0	5.96374	0	0	0	0	0	0	0	0	0	0	0
224670	0	0	0	0	0	0	0	0	0	0	5.60048	0	0	0
225336	5.67717	0	0	0	0	0	25.9366	8.9929	32.0636	0	0	0	0	0
226167	0	0	0	0	0	0	0	0	0	5.71485	0	0	0	0
226900	0	0	0	0	0	0	7.07369	0	0	0	0	0	0	0
226915	0	0	6.57702	0	0	0	0	0	0	0	0	0	0	0
226916	0	0	5.97912	0	0	0	0	0	0	0	0	0	0	0
226917	5.16374	0	10.1644	0	0	0	0	0	0	8.0009	0	0	0	0
226922	0	0	6.57684	0	0	0	0	0	0	0	0	0	0	0
226950	14.9753	0	0	0	0	0	13.6754	5.81882	10.886	0	5.6026	0	0	0
227103	0	5.21641	0	0	0	0	0	0	0	9.14456	0	0	0	0
227239	0	0	5.98117	0	0	0	0	0	0	0	0	0	0	0
227424	0	0	0	0	0	0	9.90438	0	10.8879	5.71574	0	0	0	0
228139	0	0	0	0	0	0	6.13175	0	5.98835	0	0	0	0	0
228264	0	0	0	0	0	0	5.1887	0	0	0	0	0	0	0
228359	0	0	0	0	0	15.6561	0	0	0	0	0	0	0	0
228382	0	0	0	0	0	0	0	0	5.98979	0	0	0	0	0
228581	0	0	0	0	0	0	8.96291	0	0	0	0	0	0	0
228595	14.4603	5.87006	0	0	0	9.54911	0	0	0	0	0	0	0	0
228607	0	0	5.38475	0	0	0	0	0	0	0	0	0	0	0
228638	0	0	0	0	0	7.63957	0	0	0	0	0	0	0	0
228777	0	0	0	0	0	0	6.60424	0	0	0	0	0	0	0
228782	0	0	0	0	0	0	6.60424	0	0	0	0	0	0	0
228787	0	0	0	0	0	0	8.49114	0	0	0	0	0	0	0
228839	5.68058	0	0	0	0	0	0	0	0	0	0	0	0	0
228897	0	0	0	6.72235	7.28739	11.0809	0	0	0	0	0	0	0	0
229191	5.68082	5.87115	0	0	0	0	0	0	0	0	0	0	0	0
229257	8.26312	7.82805	0	0	0	0	0	0	0	0	0	0	0	0
229269	0	5.21858	0	0	0	0	0	0	0	0	0	0	0	0
229288	0	5.21848	0	0	0	0	0	0	0	0	0	0	0	0
229468	0	0	0	0	0	6.87605	0	0	0	0	0	0	0	0
229502	7.74565	5.87068	0	0	0	0	6.13319	0	0	0	0	0	0	0
229561	8.77848	0	0	0	0	0	0	0	0	0	0	0	0	0
229709	0	5.21803	0	0	0	0	0	0	0	0	0	0	0	0
229735	5.68035	0	0	0	0	0	10.3786	0	10.8998	0	0	0	0	0
229747	7.74604	0	0	11.3765	0	10.7014	0	0	0	0	0	0	0	0
229982	6.19687	9.13246	0	0	0	0	9.90777	0	10.9021	0	0	0	0	0
230007	10.3279	0	0	0	0	0	7.07702	0	0	0	0	0	0	0
230014	0	6.5233	5.38935	0	0	0	0	0	0	0	0	0	0	0
230015	0	15.6559	13.1739	20.6842	7.28819	22.9374	12.7388	0	9.81235	0	0	0	0	0
230016	13.9424	21.5269	7.18586	0	0	0	23.1185	0	14.7187	0	0	0	0	0
230017	0	0	5.38933	0	0	0	0	0	0	0	0	0	0	0
230038	79.0063	33.2694	7.78473	0	0	0	19.3444	0	15.8091	14.8665	0	5.86109	0	0
230217	0	0	0	0	0	6.49984	0	0	0	0	0	0	0	0
230265	21.1713	15.6575	0	0	0	0	12.2683	0	0	0	0	0	0	0
230266	0	8.48124	0	0	0	0	0	0	0	0	0	0	0	0
231174	0	0	0	0	0	0	6.60697	0	5.45366	0	0	0	0	0
231244	6.1968	0	0	0	0	0	0	0	0	0	0	0	0	0
231384	5.68077	0	0	0	0	0	0	0	0	0	0	0	0	0
231470	8.26238	7.83061	0	0	0	0	0	0	0	0	0	0	0	0
231534	5.68038	0	0	0	0	0	0	0	0	0	0	0	0	0
231540	6.71324	0	0	0	0	0	0	0	0	0	0	0	0	0
231561	5.68035	0	0	0	0	0	0	0	0	0	0	0	0	0
231627	5.68038	5.87358	0	0	0	0	5.19218	0	0	0	0	0	0	0
231634	12.9099	7.83123	0	0	0	0	5.19205	0	7.0956	0	0	0	0	0
231641	0	5.22083	0	0	0	0	0	0	0	0	0	0	0	0
231663	7.22966	0	0	0	0	0	0	0	0	0	0	0	0	0
231668	7.22966	0	0	0	0	0	0	0	0	0	0	0	0	0
231727	8.26242	5.87325	0	0	0	0	0	0	0	0	0	0	0	0
231728	0	5.87337	0	0	0	0	0	0	0	0	0	0	0	0
231795	0	7.83084	0	0	0	0	0	0	0	0	0	0	0	0
231796	30.4663	44.3745	19.1864	8.79062	0	17.6077	14.6313	0	15.283	22.8795	14.5795	6.92914	0	0
231797	0	0	5.39616	0	0	0	0	0	0	0	0	0	0	0
231800	0	7.17829	0	0	0	0	0	0	0	0	0	0	0	0
231801	0	5.87312	5.39613	0	0	0	0	0	0	0	0	0	0	0
231803	0	5.22055	0	0	0	0	0	0	0	0	0	0	0	0
231863	7.74528	6.52536	0	0	0	0	0	0	0	0	0	0	0	0
231977	24.7849	8.48213	0	0	0	0	0	0	0	0	0	0	0	0
231982	6.19617	8.48213	0	0	0	0	0	0	0	0	0	0	0	0
231987	0	5.21988	0	0	0	0	0	0	0	0	0	0	0	0
231993	0	8.48252	0	0	0	0	0	0	0	0	0	0	0	0
231994	0	7.17739	0	0	0	0	0	0	0	0	0	0	0	0
231998	0	5.21992	0	0	0	0	0	0	0	0	0	0	0	0
232003	7.22897	5.21992	0	0	0	0	0	0	0	0	0	0	0	0
232244	0	5.22005	0	0	0	0	0	0	0	0	0	0	0	0
232268	0	7.82988	0	0	0	0	9.43845	0	9.27725	0	0	0	0	0
232275	6.19607	7.82992	0	0	0	0	8.49466	0	0	0	0	0	0	0
232439	6.71269	0	0	0	0	0	0	0	0	0	0	0	0	0
232452	26.851	0	0	0	0	0	10.3823	6.35258	0	0	0	0	0	0
232453	6.71277	0	0	0	0	0	0	0	0	0	0	0	0	0
232671	0	5.87388	0	0	0	0	0	0	0	0	0	0	0	0
232700	7.22982	0	0	0	0	0	0	0	0	0	0	0	0	0
232709	0	0	0	0	0	12.6261	0	0	0	0	0	0	0	0
232733	0	11.7478	6.59247	0	0	0	6.13656	0	0	0	0	0	0	0
232734	7.2297	5.87392	5.99317	0	0	0	0	0	0	5.72064	0	0	0	0
232740	13.9429	20.8848	6.59245	0	0	0	12.745	0	20.7321	0	0	0	0	0
232786	0	0	0	0	0	0	6.60881	6.88396	0	0	0	0	0	0
232793	0	5.22139	0	0	0	0	0	0	0	0	0	0	0	0
232877	0	5.22147	0	0	0	0	0	0	0	0	0	0	0	0
232904	0	5.22148	0	0	0	0	0	0	0	0	0	0	0	0
232910	0	8.48487	6.59243	0	0	0	0	0	0	0	0	0	0	0
232917	0	5.22146	0	0	0	0	0	0	0	0	0	0	0	0
232934	0	0	0	0	0	9.18264	0	0	0	0	0	0	0	0
232939	0	5.22139	0	0	0	0	0	0	0	0	0	0	0	0
232948	0	0	0	0	0	5.35656	0	0	0	0	0	0	0	0
232969	0	0	0	0	0	7.26901	0	0	0	0	0	0	0	0
232970	0	6.52683	0	0	0	0	0	0	0	0	0	0	0	0
232977	0	0	0	0	0	8.79906	0	0	0	0	0	0	0	0
232978	0	5.87423	0	0	0	0	0	0	0	0	0	0	0	0
232984	0	5.87429	0	0	0	0	0	0	0	0	0	0	0	0
232989	0	5.22157	0	0	0	0	0	0	0	0	0	0	0	0
233031	0	0	5.39289	0	0	0	0	0	0	0	0	0	0	0
233033	5.16377	5.87404	0	0	0	0	0	0	0	0	0	0	0	0
233037	5.16377	0	0	0	0	0	0	0	0	0	0	0	0	0
233039	0	7.17936	0	0	0	0	0	0	0	8.00907	0	0	0	0
233095	10.844	16.9701	8.98734	0	0	5.35512	13.218	0	8.72706	0	0	0	0	0
233097	0	0	0	0	0	0	6.13691	0	0	0	0	0	0	0
233100	0	0	0	0	0	5.35512	0	0	0	0	0	0	0	0
233105	0	0	0	0	0	5.73763	0	0	0	0	0	0	0	0
233127	0	5.22168	7.19015	9.82487	0	9.94559	5.66499	7.41388	0	0	0	0	0	0
233133	0	0	0	0	0	0	0	9.00257	0	0	0	0	0	0
233138	0	0	0	0	0	0	0	5.82525	0	0	0	0	0	0
233163	12.9094	9.13811	0	0	0	0	0	0	0	0	0	0	0	0
233165	7.74565	7.17995	0	0	0	0	0	0	6.54572	0	0	0	0	0
233205	0	5.22204	0	0	0	0	0	0	0	0	0	0	0	0
233210	0	5.22204	0	0	0	0	0	0	0	0	0	0	0	0
233286	0	5.2221	0	0	0	0	0	0	0	0	0	0	0	0
233289	0	5.2221	0	0	0	0	0	0	0	0	0	0	0	0
233291	6.19691	5.87487	0	0	0	0	0	0	0	0	0	0	0	0
233295	25.3039	16.3193	6.59056	0	0	0	14.6359	0	14.1811	8.01025	14.5841	5.86495	0	0
233296	13.9429	19.5829	10.7845	0	0	8.03244	12.7472	0	10.9085	10.2989	0	0	0	0
233328	0	0	0	0	0	0	5.19317	0	0	0	0	0	0	0
233349	0	7.18036	0	0	0	0	0	0	0	0	0	0	0	0
233373	0	5.87479	0	0	0	0	0	0	0	0	0	0	0	0
233424	5.68045	10.4436	0	0	0	0	8.49765	0	5.45457	6.86551	0	0	0	0
233425	0	5.22181	0	0	0	0	0	0	0	0	0	0	0	0
233841	0	0	5.39019	0	0	0	0	0	0	0	0	0	0	0
233842	0	6.52782	0	0	0	0	0	0	0	0	0	0	0	0
233843	0	0	5.3902	0	0	0	0	0	0	0	0	0	0	0
233845	0	0	5.3902	0	0	0	0	0	0	0	0	0	0	0
233846	6.7132	18.2777	10.7803	0	0	0	0	0	0	9.1547	0	0	0	0
233847	9.2952	9.13884	10.1815	0	0	0	0	0	0	0	0	0	0	0
233848	0	6.52773	0	0	0	0	0	0	0	0	0	0	0	0
233884	0	0	0	0	0	7.26485	0	0	0	0	0	0	0	0
234428	12.9135	5.87469	0	0	0	0	8.0258	0	7.08727	0	0	0	0	0
235286	0	0	5.39174	0	0	0	0	0	0	0	0	0	0	0
235287	0	5.87302	0	0	0	7.26676	0	0	0	0	0	0	0	0
235294	0	7.17813	0	0	0	0	0	0	0	0	0	0	0	0
235299	6.71466	7.17813	0	0	0	8.79666	0	0	0	0	0	0	0	0
235391	6.19807	10.4422	0	0	0	0	0	0	0	0	0	0	0	0
235424	0	5.22112	0	0	0	0	0	0	0	0	0	0	0	0
235504	0	0	5.99488	0	0	0	0	0	0	0	0	0	0	0
235571	0	0	0	0	0	0	0	0	0	5.72053	0	0	0	0
235572	0	0	0	0	0	0	5.19236	0	0	0	0	0	0	0
235575	0	0	5.39559	0	5.20835	11.0993	0	0	0	0	0	0	0	0
235576	0	0	0	0	0	0	0	0	0	6.86465	0	0	0	0
235595	0	0	0	5.68946	0	21.433	0	0	0	0	0	0	0	0
235627	0	7.17949	0	0	0	0	0	0	0	0	0	0	0	0
235632	58.3634	54.825	17.9859	0	0	9.95145	43.4294	10.0612	43.1169	28.6042	19.0688	0	0	0
235633	0	7.83222	0	0	0	0	0	0	0	0	0	0	0	0
235803	0	0	0	0	5.20791	5.73926	0	0	0	0	0	0	0	0
235840	9.8132	8.48348	5.99297	5.17202	0	10.3301	7.07977	0	0	6.86394	0	0	0	0
235872	0	5.87324	0	0	0	0	0	0	0	0	0	0	0	0
235873	10.3296	5.87323	0	0	0	0	0	0	0	0	0	0	0	0
235874	0	0	5.39354	0	0	0	0	0	0	5.72	0	0	0	0
235880	0	9.1362	8.98921	0	0	0	0	0	0	0	0	0	0	0
235932	8.26431	5.87339	0	0	0	0	0	0	0	0	0	0	0	0
235933	5.16524	0	0	0	0	0	0	0	0	0	0	0	0	0
236152	11.3635	8.48485	0	0	0	0	13.6898	13.768	27.8373	0	0	0	0	0
236201	0	0	0	0	0	5.35915	0	0	0	0	0	0	0	0
236411	0	0	0	0	0	0	6.61005	0	0	0	0	0	0	0
236488	26.8642	21.5431	9.5965	0	0	0	86.4074	30.1903	92.8249	12.5889	11.2196	0	0	0
236735	0	0	0	0	0	0	10.8586	0	13.1065	0	0	0	0	0
237825	0	0	8.40834	0	0	0	7.0849	0	0	0	0	0	0	0
239522	5.16821	0	0	0	0	0	0	0	0	0	0	0	0	0
239630	0	0	0	0	0	0	5.19845	0	0	0	0	0	0	0
239637	0	0	5.40387	0	0	0	0	0	0	0	0	0	0	0
239646	0	5.22718	0	0	0	0	0	0	0	0	0	0	0	0
239651	0	5.22718	0	0	0	0	0	0	0	0	0	0	0	0
239727	0	0	0	0	0	0	0	0	0	5.72731	0	0	0	0
239731	0	11.1081	0	0	0	0	0	0	0	0	6.73777	0	0	0
239732	0	6.53417	0	0	0	0	0	0	0	5.72732	0	0	0	0
239733	0	6.53417	0	0	0	0	0	0	0	0	0	0	0	0
239736	0	11.1081	15.6135	0	0	0	0	0	0	0	6.73777	0	0	0
239737	0	5.88067	9.60824	0	0	0	0	0	0	9.16359	0	0	0	0
239738	11.8859	15.6818	9.60832	0	0	0	8.50663	0	0	8.0182	0	0	0	0
239739	0	7.18752	0	0	0	0	0	0	0	0	0	0	0	0
239740	9.81874	7.1875	0	0	0	0	20.7939	0	21.3203	0	8.98358	0	0	0
239741	0	5.88072	0	0	0	0	0	0	0	8.0182	0	0	0	0
239840	0	0	0	0	0	0	0	0	5.46732	0	0	0	0	0
239892	0	0	0	0	0	0	0	0	0	5.72703	0	0	0	0
239984	0	0	0	0	0	0	0	0	0	5.72719	0	0	0	0
239988	0	9.80102	0	0	0	0	0	0	0	5.72714	0	0	0	0
240075	17.572	5.88095	0	0	0	0	35.9183	25.4474	47.5826	0	0	0	0	0
240368	0	0	0	0	0	0	6.14493	0	7.11412	0	0	0	0	0
240544	5.6856	0	0	0	0	0	0	0	0	0	0	0	0	0
240589	9.8204	6.53541	0	0	0	0	20.7981	15.9071	26.82	0	0	0	0	0
240613	0	0	0	0	0	0	6.6176	0	0	0	0	0	0	0
240982	0	5.22825	0	0	0	0	0	0	0	0	0	0	0	0
241324	0	0	0	6.7299	6.25873	6.13832	0	0	0	0	0	0	0	0
241379	5.68647	11.1105	6.01082	0	0	0	0	0	0	0	0	0	0	0
241475	0	5.88247	0	0	0	0	0	0	0	0	0	0	0	0
241508	6.20409	5.22901	0	0	0	0	0	0	0	0	0	0	0	0
241509	0	0	6.61367	0	0	0	0	0	0	0	0	0	0	0
241513	5.68706	9.15063	6.01243	0	0	0	0	0	0	0	0	0	0	0
241516	0	0	6.61336	0	0	0	0	0	0	0	0	0	0	0
241517	0	8.497	9.61931	0	0	0	5.20011	0	0	0	0	0	0	0
241518	5.68706	9.15063	8.41731	0	0	0	0	0	0	0	0	0	0	0
241604	0	5.88288	0	0	0	0	0	0	0	0	0	0	0	0
242056	0	5.23077	0	0	0	0	0	0	0	0	0	0	0	0
242111	0	0	0	0	0	0	12.2957	6.89639	12.0553	0	0	0	0	0
242280	8.79116	0	0	0	0	0	0	0	0	0	0	0	0	0
242551	8.79049	9.15532	0	0	0	0	0	0	0	0	0	0	0	0
243150	0	0	0	0	0	0	0	0	0	5.73464	0	0	0	0
243667	7.75811	0	5.42255	0	0	5.76972	0	0	0	0	0	0	0	0
243940	0	5.23455	0	0	0	0	0	0	0	0	0	0	0	0
243941	7.75835	0	0	0	0	0	0	0	0	0	0	0	0	0
243964	9.82691	7.85187	0	0	0	0	68.621	16.457	58.1332	0	0	0	0	0
244330	0	0	0	0	0	0	8.52127	0	5.48307	0	0	0	0	0
244551	0	0	0	0	0	0	5.20822	0	6.58021	0	0	0	0	0
245172	0	0	0	0	0	0	6.1589	0	5.48735	0	0	0	0	0
245173	0	6.55031	0	0	0	0	0	0	0	0	0	0	0	0
245180	8.27762	0	0	0	0	6.15729	0	0	0	8.0381	0	0	0	0
245181	0	0	5.42511	0	0	12.3145	0	0	0	0	0	0	0	0
245248	0	8.51543	0	0	0	0	0	0	0	0	0	0	0	0
245249	8.27713	20.9609	6.6315	0	0	0	12.7915	0	9.32988	11.4829	11.2573	0	0	0
245402	0	0	6.02838	0	0	6.5426	0	0	0	0	0	0	0	0
245403	0	0	0	0	0	0	7.10668	0	8.23185	0	0	0	0	0
245513	0	0	0	0	0	0	0	0	0	6.88931	0	0	0	0
245514	6.20804	0	0	0	0	0	0	0	0	0	0	0	0	0
245680	0	0	0	0	0	0	6.1588	0	0	0	0	0	0	0
246891	0	0	0	0	0	6.5463	0	0	0	0	0	0	0	0
246926	0	0	5.42851	0	0	0	0	0	0	0	0	0	0	0
246933	0	5.24149	0	0	0	0	0	0	0	0	0	0	0	0
246938	0	5.24149	5.42872	0	0	0	0	0	0	0	6.75602	0	0	0
246958	0	0	0	0	0	6.54655	0	0	0	0	0	0	0	0
247163	0	0	0	5.18155	0	19.2532	0	0	0	0	0	0	0	0
248221	0	7.86332	0	0	0	0	0	0	0	0	0	0	0	0
248289	7.76141	5.24233	0	0	0	0	0	0	10.4376	0	0	0	0	0
248551	0	0	0	0	0	0	0	7.97618	0	0	0	0	0	0
248555	0	5.24328	0	0	0	0	49.7729	21.2698	46.6989	0	0	0	0	0
248556	0	0	0	0	0	0	0	0	5.49399	0	0	0	0	0
248740	0	0	0	0	0	0	0	5.31727	0	0	0	0	0	0
248746	55.882	30.803	9.05314	0	0	11.9447	187.236	84.5441	191.205	14.9358	15.7688	10.1708	0	0
248857	0	0	0	0	5.23055	15.0279	0	0	0	0	0	0	0	0
249209	0	6.55462	0	0	0	0	0	0	0	0	0	0	0	0
249370	0	5.24389	0	0	0	0	5.68908	0	0	0	0	0	0	0
249566	10.8677	5.2438	0	0	0	0	21.8078	5.84986	18.6843	0	14.6445	0	0	0
249922	5.69368	6.55525	0	0	0	0	5.21529	0	0	6.89496	0	0	0	0
250137	0	5.24526	0	0	0	0	0	0	0	0	0	0	0	0
250138	0	0	0	5.18319	0	18.1269	0	0	0	0	0	0	0	0
250281	0	0	0	0	0	0	16.1251	0	16.504	0	0	0	0	0
250317	0	0	0	0	0	0	5.69111	0	0	0	0	0	0	0
250383	0	0	0	0	0	0	5.21716	0	0	0	0	0	0	0
250993	0	7.87239	0	0	0	6.95667	0	0	0	0	0	0	0	0
251093	9.31672	0	0	0	0	0	12.8126	6.38784	11.0266	0	9.02069	0	0	0
251207	0	0	0	0	0	0	6.16945	0	0	0	0	0	0	0
251566	0	0	0	0	0	0	5.22075	0	0	0	0	0	0	0
251746	13.4602	11.1561	6.66684	0	0	0	19.4602	0	11.0348	8.05297	0	0	0	0
251842	6.72994	0	0	0	0	0	0	0	0	0	0	0	0	0
253630	0	5.25485	0	0	0	0	0	0	0	0	0	0	0	0
253632	9.84268	11.8234	9.70296	0	0	0	0	0	0	0	5.64434	0	0	0
253633	0	0	5.45795	0	0	0	0	0	0	0	0	0	0	0
253634	0	5.91164	6.06439	0	0	0	0	0	0	0	0	0	0	0
253732	0	0	5.45686	0	0	0	0	0	0	0	0	0	0	0
253765	0	7.88313	0	0	0	0	0	0	0	0	0	0	0	0
253777	0	0	0	0	0	0	8.0773	0	0	0	0	0	0	0
253795	0	0	6.06377	0	0	0	0	0	0	0	0	0	0	0
253799	0	5.25563	11.5213	0	0	0	0	0	0	11.5166	0	0	0	0
253800	16.0591	34.1613	33.9594	0	0	0	10.9284	16.523	11.041	35.7013	13.5484	13.4148	0	0
253804	0	5.9125	7.27718	0	0	0	0	0	0	0	0	0	0	0
253805	0	0	9.09649	0	0	0	0	7.99501	0	8.06157	0	0	0	0
253943	8.28857	5.25561	0	0	0	0	0	0	0	0	0	0	0	0
253981	74.0812	60.4394	32.7653	0	0	10.8463	42.2882	7.46204	35.3516	52.9763	27.0968	14.488	0	0
254012	9.32477	0	0	0	0	0	0	0	0	0	0	0	0	0
254585	0	0	0	0	0	0	5.22729	0	0	0	0	0	0	0
254637	0	0	0	0	5.24389	0	0	0	0	0	0	0	0	0
255274	7.25383	5.2589	0	0	0	0	0	0	0	6.91429	0	0	0	0
255275	6.21752	0	0	0	0	0	0	0	0	0	0	0	0	0
255310	0	11.1755	0	0	0	0	0	0	0	0	0	0	0	0
255353	5.18082	12.4906	10.3281	0	0	0	9.03418	0	7.74299	13.8296	5.64904	0	0	0
255375	6.21711	0	0	0	0	0	0	0	0	0	0	0	0	0
255875	0	0	0	0	0	0	0	0	0	5.76308	0	0	0	0
256002	8.29035	9.86376	5.46663	0	0	0	34.2437	6.93572	33.7299	9.22215	10.1711	0	0	0
256003	0	0	0	0	0	0	5.23167	0	0	0	0	0	0	0
256598	6.2185	5.26276	0	0	0	5.04175	0	0	0	0	0	0	0	0
256667	8.80949	8.55255	0	0	0	0	0	0	0	0	0	0	0	0
256668	0	0	0	0	0	0	5.23405	0	0	0	0	0	0	0
256761	0	0	0	0	0	0	0	0	0	5.76684	0	0	0	0
257053	0	7.23705	0	0	0	0	0	0	0	0	0	0	0	0
257054	5.18299	0	0	0	0	7.37128	0	0	0	0	0	0	0	0
257093	5.70153	9.21083	0	0	0	0	8.08941	0	0	0	5.65347	0	0	0
257094	0	5.92124	0	0	0	0	0	0	0	0	0	0	0	0
257099	0	7.895	0	0	0	0	0	0	0	0	0	0	0	0
257104	0	5.92131	0	0	0	0	0	0	0	0	0	0	0	0
257245	0	0	0	0	0	0	6.66212	0	0	0	0	0	0	0
257312	6.73789	9.87007	0	0	0	0	61.3926	29.3619	68.6747	6.92097	12.4392	0	0	0
257358	0	0	0	0	0	5.04973	0	0	0	0	0	0	0	0
257363	10.3656	7.23791	0	0	0	0	0	0	0	0	0	5.37442	0	0
257423	5.18273	0	0	0	0	0	12.8495	8.54163	0	0	0	0	0	0
258035	0	0	0	0	0	5.04703	0	0	0	0	0	0	0	0
258111	0	0	0	0	0	7.76426	0	0	0	0	0	0	0	0
259684	10.3676	0	0	0	0	0	0	0	0	0	0	0	0	0
259716	0	0	0	0	0	0	0	0	0	0	5.65811	0	0	0
259872	0	0	0	0	0	0	7.6209	0	0	0	0	0	0	0
260003	0	0	0	0	0	5.0436	0	0	0	0	0	0	0	0
260222	0	0	0	0	0	0	0	0	5.53328	0	0	0	0	0
260223	0	0	0	0	0	0	5.71566	0	0	0	0	0	0	0
260243	0	5.92742	0	0	0	0	0	0	0	0	0	0	0	0
260244	6.22006	8.56181	0	0	0	0	0	0	0	0	0	0	0	0
260284	0	0	0	0	0	0	0	0	0	6.92708	0	0	0	0
260458	0	0	0	0	0	0	0	0	0	0	10.1872	0	0	0
260894	0	9.88017	0	0	0	0	15.2447	0	0	9.2375	0	0	0	0
260928	0	0	6.69089	0	0	12.8146	0	0	0	0	0	0	0	0
260940	0	0	0	0	0	6.60141	0	0	0	0	0	0	0	0
261029	0	0	0	0	0	0	0	0	0	0	5.65984	0	0	0
261030	0	0	0	0	0	5.82534	0	0	0	0	0	0	0	0
261086	10.3673	17.1255	11.5566	0	0	0	28.1072	10.688	32.1152	17.3201	19.2438	5.91796	0	0
261088	12.4406	6.58675	0	0	0	0	11.9099	0	13.2892	10.3921	9.05597	0	0	0
261145	0	0	0	0	0	0	17.6271	5.34418	10.5203	0	0	0	0	0
261231	6.22047	0	0	0	0	0	0	0	0	0	0	0	0	0
261232	0	0	0	0	0	8.54242	0	0	0	0	0	0	0	0
262950	0	5.27067	0	0	0	0	0	0	0	0	0	0	0	0
263210	6.73915	11.2015	0	0	0	0	17.6328	8.55343	19.3806	9.2408	0	0	0	0
263216	0	5.27123	0	0	0	0	0	0	0	0	0	0	0	0
263345	5.18446	0	0	0	0	0	6.19521	0	0	0	0	0	0	0
263612	0	0	5.47271	0	0	0	0	0	0	0	0	0	0	0
263692	0	0	0	0	0	0	0	0	0	5.77422	0	0	0	0
263693	0	0	5.47269	0	0	0	0	0	0	0	0	0	0	0
263694	0	0	7.90501	0	0	0	7.14698	0	0	5.77425	0	0	0	0
263695	16.0705	27.6682	26.1473	0	0	9.31685	13.3411	0	16.0533	35.8001	19.2468	0	0	0
263698	0	0	0	0	0	0	0	0	0	5.77422	0	0	0	0
263796	0	5.27073	0	0	0	0	0	0	0	5.77486	0	0	0	0
263854	5.70314	0	0	0	0	0	0	0	0	0	0	0	0	0
263924	0	5.27099	0	0	0	0	0	0	0	0	0	0	0	0
263961	0	6.58842	0	0	0	0	7.62427	0	10.5182	0	0	0	0	0
264014	0	5.27087	0	0	0	0	0	0	0	0	0	0	0	0
264046	0	0	0	0	0	0	0	0	0	5.77502	0	0	0	0
264087	0	0	6.08196	0	0	0	0	0	0	0	0	0	0	0
264092	0	0	0	0	0	0	0	0	0	5.7752	0	0	0	0
264205	0	5.27082	0	0	0	0	0	0	0	0	6.79382	0	0	0
264207	0	0	6.08082	0	0	0	0	0	0	0	0	0	0	0
264250	0	0	0	0	0	0	5.2422	0	0	0	0	0	0	0
264283	0	9.22464	6.07829	0	0	0	6.19537	0	0	9.24065	0	0	0	0
264284	0	7.248	0	0	0	0	0	0	0	0	0	0	0	0
264285	0	17.1315	9.72522	0	0	0	9.05466	0	0	19.6364	16.9858	0	0	0
264370	0	0	0	0	0	0	5.71848	0	0	0	0	0	0	0
265037	55.4464	11.1943	0	8.82143	0	23.268	129.543	51.8223	165.342	15.0066	18.1068	13.4462	0	0
265038	0	0	0	5.1891	6.306	12.4096	0	9.08225	0	5.77177	0	0	0	0
265043	0	0	0	0	0	0	0	8.54798	0	0	0	0	0	0
266501	0	0	0	0	0	0	0	0	9.40887	0	0	0	0	0
266523	7.77262	6.58573	0	0	0	0	0	0	0	0	0	0	0	0
266570	0	5.26862	5.47034	0	0	0	0	0	0	0	0	0	0	0
266580	0	0	0	0	0	0	5.23957	0	0	0	0	0	0	0
266991	0	0	0	0	0	0	10.9558	5.34337	14.3863	0	0	0	0	0
267177	5.18176	0	0	0	0	0	6.19192	0	0	0	7.92238	0	0	0
267200	0	0	0	0	0	0	0	0	0	0	5.65901	0	0	0
267577	0	0	0	0	0	0	5.2406	0	0	0	0	0	0	0
267631	0	0	0	0	0	0	12.3869	6.94759	12.7343	0	0	0	0	0
267913	0	0	0	0	0	0	6.19384	0	6.09062	0	0	0	0	0
269046	16.0695	9.88569	0	0	0	0	15.2533	0	12.189	12.7087	16.9896	6.45964	0	0
269058	0	0	0	0	0	0	6.67334	0	7.2028	0	0	0	0	0
269113	0	0	0	0	0	0	0	0	0	5.7771	5.66361	0	0	0
269114	0	5.27272	0	0	0	0	0	0	0	6.93245	0	0	0	0
269115	13.9965	8.56818	6.69538	0	0	0	11.4407	0	16.069	18.4866	7.92899	0	0	0
269187	0	0	0	0	0	0	5.24377	0	0	0	0	0	0	0
269188	0	0	0	0	0	0	5.72053	0	0	0	0	0	0	0
269189	0	0	0	0	0	0	10.4875	0	0	0	0	0	0	0
269292	0	0	0	0	0	0	5.24346	0	0	0	0	0	0	0
269960	0	0	0	0	0	0	0	0	0	10.3979	0	0	0	0
270028	35.7713	8.56794	0	0	0	0	36.228	5.88197	36.0178	0	15.8575	0	0	0
270033	0	0	7.30435	0	0	0	0	0	0	6.93233	0	0	0	0
270095	16.5913	0	0	0	0	6.60608	28.6019	13.3685	38.7883	8.08791	7.92902	0	0	0
270329	0	0	0	0	0	11.2701	0	0	0	0	0	0	0	0
270361	0	0	6.69579	0	0	0	0	0	0	0	0	0	0	0
270362	0	0	11.5653	0	0	0	0	0	0	0	9.06234	0	0	0
270397	7.25881	0	0	0	0	0	0	0	0	9.24374	0	0	0	0
272049	0	0	0	0	0	0	7.62689	0	0	0	0	0	0	0
272340	5.18661	0	0	0	0	0	0	0	0	0	0	0	0	0
272415	0	0	0	0	0	0	0	0	0	5.77694	0	0	0	0
272574	0	0	0	0	5.26058	0	0	0	0	0	0	0	0	0
272784	8.81677	0	0	0	0	0	0	0	0	0	0	0	0	0
272908	5.18605	0	0	0	0	0	0	0	0	0	0	0	0	0
272942	0	0	0	0	0	0	9.0577	0	8.87345	0	5.66385	0	0	0
273125	13.4843	0	0	0	0	12.0586	15.2536	0	15.5311	0	0	0	0	0
273476	0	0	0	0	0	0	0	0	5.54818	0	0	0	0	0
273487	15.0404	8.56798	6.09447	0	0	0	0	0	0	10.3983	9.06135	0	0	0
273640	0	0	0	0	0	0	0	6.41587	0	0	0	0	0	0
273662	0	0	0	0	0	0	0	0	5.54712	0	0	0	0	0
273767	0	0	0	0	0	0	6.19655	0	8.87554	0	0	0	0	0
274078	0	0	0	0	0	0	0	0	0	6.9324	0	0	0	0
274398	0	0	0	0	0	5.45159	0	0	0	0	0	0	0	0
278673	0	0	6.71842	0	0	0	10.5024	0	7.78414	15.042	23.8212	9.16494	0	0
278678	0	0	0	0	0	0	0	0	0	5.78542	0	0	0	0
278685	0	0	0	0	0	0	0	0	0	0	5.67172	0	0	0
278686	10.8909	6.60037	5.49691	0	0	0	7.16072	0	0	20.8274	17.0152	7.54758	0	0
278690	0	0	0	0	0	0	0	0	0	0	5.67172	0	0	0
278691	0	0	0	0	0	0	0	0	0	9.2566	6.80606	0	0	0
278695	0	0	0	0	0	7.79826	0	0	0	0	0	0	0	0
290144	8.30269	6.6176	8.57515	0	0	0	10.5298	0	11.152	11.6009	15.9222	8.64832	0	0
290149	0	0	8.57515	0	0	0	0	0	0	0	0	0	0	0
290151	0	0	0	0	0	0	0	0	0	5.80042	0	0	0	0
290155	0	0	0	0	0	5.08351	0	0	0	0	0	0	0	0
290156	0	0	0	0	0	0	0	0	0	5.8004	0	0	0	0
290157	7.78388	5.95576	7.96272	0	0	0	0	0	0	18.5615	19.3338	9.72923	0	0
290161	0	0	0	0	0	0	0	0	0	5.8004	0	0	0	0
290162	0	0	0	0	0	0	0	0	0	5.80037	5.68642	0	0	0
290166	0	0	0	0	0	8.60284	0	0	0	0	0	0	0	0
314928	0	0	0	0	0	0	0	0	6.11962	5.81715	0	0	0	0
314936	0	0	0	0	5.29634	0	0	0	0	0	0	0	0	0
314937	0	0	0	6.24687	7.41489	14.4353	0	0	0	0	0	0	0	0
315281	5.19882	0	0	0	0	0	5.75957	0	7.23331	0	0	0	0	0
315383	0	0	0	0	0	0	0	0	0	0	6.84251	0	0	0
315386	5.19891	5.30855	0	0	0	0	0	0	0	9.30608	5.70204	0	0	0
315391	5.19891	5.30855	0	0	0	5.46309	0	0	0	9.30608	5.70204	0	0	0
315396	0	11.9441	6.11237	0	0	0	0	0	0	11.6324	12.5443	0	0	0
315397	0	0	5.50113	0	0	0	0	0	0	0	0	0	0	0
315401	0	11.9439	6.11234	0	0	0	14.3977	0	15.5802	12.7956	0	0	0	0
315406	0	0	6.11234	0	0	0	0	0	0	0	0	0	0	0
372987	0	0	0	0	0	0	8.71055	0	0	0	0	0	0	0
373516	0	0	0	0	0	0	11.6136	0	11.8923	0	0	0	0	0
373589	0	0	0	0	0	0	0	0	5.66294	0	0	0	0	0
373678	14.5817	12.0415	0	0	0	0	18.8699	9.22687	18.6867	14.0728	10.3472	0	0	0
373679	0	0	0	0	0	0	0	0	5.66266	0	0	0	0	0
373680	6.7701	0	0	0	0	0	5.80612	0	0	0	0	0	0	0
373878	0	0	0	0	0	0	0	5.9693	0	0	0	0	0	0
373935	0	0	0	0	0	0	0	6.51181	0	0	0	0	0	0
373937	0	0	0	0	0	0	0	0	0	0	5.74734	0	0	0
374135	0	5.35084	0	0	0	0	14.9965	6.51194	13.5799	0	0	0	0	0
374216	0	9.36342	0	0	0	0	0	0	0	0	0	0	0	0
374217	0	6.0194	0	0	0	0	0	0	0	0	0	0	0	0
374221	0	10.0323	0	0	0	0	0	0	0	0	0	0	0	0
374222	0	6.0194	0	0	0	0	0	0	0	0	0	0	0	0
374227	6.24804	6.01944	0	0	0	0	0	0	0	0	0	0	0	0
374262	0	8.02608	0	0	0	0	0	0	0	0	0	0	0	0
374263	5.72732	0	6.21472	0	0	0	0	0	0	0	0	0	0	0
374281	0	0	0	0	0	0	0	0	0	7.03497	0	0	0	0
374312	0	6.68857	0	0	0	0	0	0	0	0	0	0	0	0
374317	0	6.68857	0	0	0	0	0	0	0	0	0	0	0	0
374363	0	7.35685	0	0	0	0	0	0	0	7.03471	0	0	0	0
374364	0	6.01929	0	0	0	0	0	0	0	7.0347	0	0	0	0
374418	0	6.01912	0	0	0	0	0	0	0	7.0345	0	0	0	0
374423	0	0	0	0	0	0	0	0	0	7.0345	0	0	0	0
374464	0	8.02543	0	0	0	0	0	0	0	7.03444	0	0	0	0
374465	7.28938	8.69425	0	0	0	0	0	0	0	10.5516	0	0	0	0
374626	0	0	0	0	0	0	0	0	0	0	6.89599	0	0	0
374629	0	0	0	0	0	8.72585	0	0	0	0	0	0	0	0
375109	0	0	0	0	0	5.15332	0	0	0	0	0	0	0	0
375466	7.8093	6.02048	5.58876	0	0	0	0	0	5.08791	0	0	0	0	0
375723	5.20679	0	0	0	0	0	6.77437	0	0	0	0	0	0	0
375778	0	0	0	0	0	0	9.19446	5.97125	9.61147	0	0	0	0	0
376312	21.8711	15.3891	7.45123	0	0	0	170.827	65.1424	153.753	12.9024	13.7988	7.10461	0	0
376443	0	0	0	0	0	0	0	5.4288	0	0	0	0	0	0
376457	0	0	0	0	0	5.9458	0	0	0	0	0	0	0	0
376501	0	0	0	0	0	0	0	0	0	7.03768	0	0	0	0
376502	0	0	6.20839	0	0	0	0	0	0	0	0	0	0	0
376602	9.3744	0	0	0	0	0	0	0	0	0	8.04824	0	0	0
376609	0	6.02105	0	0	0	0	0	0	0	0	0	0	0	0
376623	0	0	0	0	0	0	0	0	0	7.03676	0	0	0	0
376632	0	0	0	0	0	0	0	0	0	7.03681	0	0	0	0
376679	0	0	7.44585	0	0	0	0	0	0	0	0	0	0	0
377948	8.33456	0	0	0	0	0	13.539	7.05134	14.1147	0	0	0	0	0
378020	18.7526	11.3655	8.68071	0	5.33537	0	20.7924	5.42421	14.6758	8.20405	24.1286	0	0	0
378504	0	0	0	0	0	0	5.80242	0	0	0	0	0	0	0
379412	0	0	10.5208	0	0	0	0	0	0	0	0	0	0	0
379468	0	0	0	0	0	7.50574	0	0	0	0	0	0	0	0
379470	0	0	0	0	0	0	0	0	0	0	5.74205	0	0	0
379502	7.2935	0	0	0	0	0	0	0	0	0	0	0	0	0
379504	0	0	0	0	0	0	0	0	0	0	5.74176	0	0	0
381017	0	6.68178	0	0	0	0	0	0	5.06465	8.19937	0	0	0	0
381022	5.20917	0	0	0	5.33236	0	0	0	0	0	0	0	0	0
381356	0	0	0	0	0	0	6.28302	0	11.2583	0	0	0	0	0
382662	0	0	0	0	0	12.6272	0	0	0	0	0	0	0	0
382669	0	0	5.5626	0	0	0	0	0	0	0	0	0	0	0
382801	0	5.34521	6.7993	0	0	0	0	0	0	11.7129	13.7794	0	0	0
382802	11.9837	0	9.27174	0	0	0	0	0	0	10.5416	17.2242	0	0	0
382804	0	5.34517	0	0	0	0	6.2822	0	6.18987	0	0	0	0	0
384916	10.9429	8.0268	0	0	0	0	18.3841	6.51238	18.5935	9.38086	10.3461	6.00989	0	0
385179	0	0	0	0	0	5.13459	0	0	0	0	0	0	0	0
385211	6.25305	0	0	0	0	0	0	0	0	0	0	0	0	0
385223	0	5.35089	0	0	0	0	0	0	0	0	0	0	0	0
385489	0	0	0	0	0	0	0	0	5.62803	0	0	0	0	0
385530	18.759	19.3961	9.27236	0	0	0	15.9635	0	0	24.6222	16.0923	7.64814	0	0
385754	28.1396	14.7173	17.9272	0	0	0	0	0	5.62747	24.6273	25.2932	12.021	0	0
385963	0	6.02014	0	0	0	0	0	0	0	5.86307	5.74789	0	0	0
386140	0	0	0	0	0	0	5.80605	0	0	0	0	0	0	0
386230	0	0	0	0	0	0	0	0	0	0	6.89854	0	0	0
386231	0	0	0	0	0	7.88887	0	0	0	0	0	0	0	0
386265	0	0	0	0	0	0	11.1287	0	10.6867	0	0	0	0	0
386270	0	0	0	0	0	0	0	6.51323	0	0	0	0	0	0
386274	0	0	6.79624	0	0	14.1997	0	7.59874	0	0	0	0	0	0
386275	0	0	6.1782	0	7.47424	0	0	0	0	0	0	0	0	0
386388	0	0	9.27258	0	0	0	0	0	0	5.86384	0	0	0	0
386392	10.9436	10.0351	6.80017	0	0	11.4453	0	0	0	11.7278	8.0482	0	0	0
386393	5.73245	8.02803	7.41844	0	0	0	8.70959	0	0	0	5.74873	0	0	0
387091	6.25419	0	0	0	0	0	0	0	0	0	8.05	0	0	0
387152	0	7.36032	7.42131	0	0	0	7.74332	0	0	0	8.04976	0	0	0
387349	8.86065	9.36696	0	0	0	0	0	0	0	0	0	0	0	0
387416	6.77583	0	0	0	0	0	0	0	0	7.03744	0	0	0	0
387460	0	0	0	0	0	5.1295	0	0	0	0	0	0	0	0
387586	5.21222	0	0	0	0	0	0	0	0	0	9.19846	0	0	0
388264	0	5.35158	5.56237	0	0	0	0	0	0	12.8996	0	0	0	0
388265	0	0	9.27072	0	0	0	0	0	0	0	0	0	0	0
388268	0	0	0	0	0	0	0	0	0	10.5541	0	0	0	0
388271	5.73263	0	0	0	0	0	0	0	0	0	0	0	0	0
388272	9.38069	0	0	0	0	0	0	0	0	5.86334	0	0	0	0
388276	0	0	0	0	0	0	0	0	0	5.86337	0	0	0	0
388297	0	0	0	0	0	0	8.70884	0	7.31461	0	0	0	0	0
388319	7.81735	6.68944	5.56341	0	0	0	28.5456	6.51281	39.9526	12.8997	0	7.10305	0	0
388444	0	0	5.56493	0	0	0	0	0	0	0	0	0	0	0
388604	0	0	0	0	0	0	0	5.42684	0	0	0	0	0	0
388632	0	0	0	0	0	0	0	0	0	0	5.74785	0	0	0
390624	0	0	0	0	0	0	5.3171	0	0	5.85796	0	0	0	0
390718	0	0	0	0	0	0	17.4014	0	9.00544	0	5.74287	0	0	0
390719	0	0	0	0	0	0	21.2685	11.9291	16.8853	7.02958	0	0	0	0
390925	0	0	0	0	0	6.31521	0	0	0	0	0	0	0	0
390933	0	0	0	0	0	0	7.25103	0	0	0	0	0	0	0
391172	0	0	0	0	0	0	6.76781	0	10.6914	0	0	0	0	0
391234	0	10.0262	0	0	0	0	16.9203	0	12.9426	15.2329	9.18984	0	0	0
391238	0	0	6.18141	0	0	0	0	0	0	0	0	0	0	0
391239	0	8.02101	8.03591	0	0	0	0	0	0	11.7176	9.18984	0	0	0
391244	0	0	8.03591	0	0	5.13022	0	0	0	5.85885	5.74375	0	0	0
391249	0	0	7.41785	0	0	0	0	0	0	5.85885	5.74375	0	0	0
391250	0	0	0	0	0	0	0	0	0	0	5.74376	0	0	0
391252	0	0	0	0	0	0	0	0	0	8.20246	0	0	0	0
391354	0	0	0	0	0	0	5.31824	0	7.88059	0	0	0	0	0
391698	0	0	0	5.7392	0	12.2579	0	0	0	0	0	0	0	0
391709	0	0	0	0	0	0	0	0	0	5.86025	0	0	0	0
392452	0	0	0	0	0	0	6.77487	0	0	0	0	0	0	0
392457	0	0	0	0	0	0	16.9372	0	14.1067	0	0	0	0	0
392677	0	0	0	0	0	0	0	0	7.90283	0	0	0	0	0
392679	0	0	9.92126	0	0	0	0	0	0	0	0	0	0	0
393184	0	0	0	0	0	0	7.74997	0	0	0	0	0	0	0
393185	0	0	5.58473	0	0	0	0	0	0	0	0	0	0	0
394550	11.4625	5.35588	0	0	0	0	0	0	0	11.7361	0	0	0	0
394607	0	0	0	0	0	0	0	0	0	7.04225	0	0	0	0
394928	8.85828	0	0	0	0	0	15.9823	0	14.67	12.9125	16.1114	7.65715	0	0
395152	0	0	0	0	0	0	8.71793	0	6.20448	0	0	0	0	0
395157	0	0	0	0	0	0	8.2337	0	6.20448	0	0	0	0	0
395162	0	0	0	0	0	0	8.2337	0	13.5372	0	0	0	0	0
395543	5.73255	0	0	0	0	0	0	0	0	0	0	0	0	0
396468	0	0	0	0	0	0	5.3272	0	6.20448	0	0	0	0	0
396570	0	0	0	0	0	0	0	0	0	5.86922	0	0	0	0
397581	0	0	0	0	0	0	0	0	7.32662	0	0	0	0	0
397803	0	0	0	0	0	0	0	0	0	5.87277	0	0	0	0
397862	0	0	0	0	0	0	0	0	0	7.04705	0	0	0	0
397895	0	0	5.5727	0	0	0	0	0	0	0	0	0	0	0
397896	0	0	0	0	0	15.0215	0	0	0	0	0	0	0	0
398125	0	0	0	0	0	0	0	5.43583	0	0	0	0	0	0
398126	0	0	0	0	0	0	0	7.61012	0	0	0	0	0	0
398127	0	0	0	0	0	0	0	9.24086	0	0	0	0	0	0
398274	0	0	0	0	0	0	0	0	0	5.8729	0	0	0	0
398281	7.8222	0	0	0	0	0	0	0	0	7.04748	9.21204	0	0	0
398282	0	0	0	0	0	0	0	0	0	5.87283	0	0	0	0
398370	0	0	0	0	0	0	5.33049	0	5.6404	0	0	0	0	0
398439	0	0	0	0	0	0	0	0	5.641	11.7464	10.3641	0	0	0
398440	5.21483	14.7413	6.81627	0	0	0	14.5389	0	15.2309	18.7942	16.1219	7.11488	0	0
398441	7.82229	12.7312	0	0	0	0	10.1773	0	12.4104	24.6675	12.6672	0	0	0
398837	5.21516	0	0	0	0	0	0	0	0	0	0	0	0	0
398842	5.73672	0	0	0	0	0	0	0	0	0	0	0	0	0
399122	0	0	0	0	0	8.69936	0	0	0	0	0	0	0	0
399406	0	0	0	0	0	0	0	0	5.07468	0	0	0	0	0
399621	0	0	0	0	0	0	10.6617	0	6.20185	0	0	0	0	0
402144	0	0	0	0	0	7.52772	0	0	0	0	0	0	0	0
402155	0	0	0	0	0	19.8101	0	0	0	0	0	0	0	0
402648	5.73631	0	0	0	0	0	9.21046	0	7.34491	0	0	0	0	0
403152	0	0	0	0	0	0	0	0	0	5.87561	0	0	0	0
403618	0	0	0	0	0	9.51999	0	0	0	0	0	0	0	0
403859	7.30375	8.04262	0	0	0	0	0	0	0	7.04951	5.75918	0	0	0
403864	0	0	5.59243	0	0	0	7.27122	0	6.78807	0	5.75922	0	0	0
403866	0	0	0	0	0	0	0	5.4377	0	0	0	0	0	0
403869	0	0	0	6.26909	0	13.8844	7.27116	0	0	0	0	0	0	0
403870	0	0	0	0	0	0	9.2102	0	0	0	0	0	0	0
403871	0	0	0	0	0	0	0	10.3316	0	0	0	0	0	0
404032	0	0	0	0	0	0	0	0	0	5.87483	0	0	0	0
404280	0	0	5.59157	0	0	0	0	0	0	9.39908	0	0	0	0
404585	5.73814	0	0	0	0	5.94992	0	0	0	5.87427	0	0	0	0
404763	0	0	5.59067	0	0	0	0	0	0	0	0	0	0	0
404834	0	0	0	7.31348	7.48689	19.4323	0	0	0	0	0	0	0	0
405208	0	0	0	0	0	8.72537	0	0	0	0	0	0	0	0
405296	0	0	0	0	0	0	0	0	7.91865	0	0	0	0	0
405343	0	0	0	0	0	0	17.932	10.8732	22.0599	0	0	0	0	0
405652	6.25952	8.7098	0	0	0	0	0	0	0	10.5706	8.06004	0	0	0
405986	5.73768	7.37114	0	0	0	5.55327	0	0	0	7.0483	5.75819	0	0	0
406720	0	0	0	0	0	0	0	0	0	0	6.91055	0	0	0
406798	10.4323	0	0	0	0	0	0	0	0	0	0	0	0	0
406901	0	0	0	0	5.34847	0	0	0	0	0	0	0	0	0
407985	6.78343	0	0	0	0	0	0	0	0	0	0	0	0	0
408497	0	5.36512	0	0	0	0	0	0	0	0	0	0	0	0
409040	5.2185	0	0	0	0	0	0	0	0	7.0555	0	0	0	0
409209	5.21885	0	0	0	0	0	0	0	0	0	0	0	0	0
409299	5.21897	0	0	0	0	0	0	0	0	0	0	0	0	0
409680	0	0	0	0	0	0	0	0	0	7.05778	0	0	0	0
409796	0	0	0	0	0	0	5.8239	0	0	0	0	0	0	0
410075	0	0	0	0	0	0	7.76679	0	9.64459	0	0	0	0	0
410262	0	0	0	0	0	0	8.74016	0	7.94755	0	0	0	0	0
410375	0	6.71483	5.61295	0	0	0	0	0	0	0	0	0	0	0
410376	0	6.04327	0	0	0	0	0	0	0	0	0	0	0	0
410576	0	0	0	0	0	0	6.80017	0	8.51946	0	10.3874	0	0	0
410619	7.30737	0	0	0	0	0	0	0	0	7.06366	0	0	0	0
410625	0	0	0	0	0	0	0	0	0	5.88631	0	0	0	0
410626	0	6.7155	6.86347	0	0	0	0	0	0	8.24077	0	0	0	0
410631	6.78557	6.7155	0	0	0	0	0	0	0	7.06362	10.3871	0	0	0
410632	0	0	0	0	0	0	0	0	0	0	10.3871	0	0	0
410683	0	0	0	0	0	0	10.2	0	5.11186	0	10.3873	0	0	0
411585	0	0	0	0	0	8.3749	0	0	0	0	0	0	0	0
411952	0	6.04598	0	0	0	0	0	0	0	0	0	0	0	0
412311	0	0	0	0	0	0	5.346	0	0	0	0	0	0	0
412665	0	0	0	0	0	0	0	0	0	7.06653	0	0	0	0
413445	0	0	0	0	0	0	0	0	5.11961	0	0	0	0	0
413446	0	0	0	0	0	0	5.34299	0	0	5.88648	0	0	0	0
413782	0	0	0	0	0	0	17.0035	0	17.0758	0	0	0	0	0
414055	5.22171	6.71769	0	0	0	0	21.3781	8.72042	18.7818	12.954	6.92701	0	0	0
414262	0	0	0	0	0	0	0	0	0	8.24366	8.08171	0	0	0
414865	8.35566	9.40602	5.00247	0	0	5.98805	0	0	0	7.06676	0	0	0	0
415615	5.22187	0	0	0	0	0	0	0	0	0	0	0	0	0
415848	0	5.37369	0	0	0	0	0	0	0	0	0	0	0	0
416669	0	0	0	0	0	0	0	0	0	5.88816	0	0	0	0
416671	0	0	0	0	0	0	0	0	0	0	5.77245	0	0	0
416922	0	0	0	0	0	9.17562	0	0	0	0	0	0	0	0
416933	0	6.71801	0	0	0	0	0	0	0	0	0	0	0	0
416934	0	0	6.24897	0	0	0	0	0	0	12.9546	9.23645	0	0	0
416935	0	7.38978	8.12365	0	0	0	0	0	0	0	0	0	0	0
416936	0	5.3744	6.24898	0	0	0	0	0	0	9.42152	0	0	0	0
416937	0	6.71798	0	0	0	0	0	0	0	0	0	0	0	0
416938	0	0	0	0	0	0	0	0	5.11991	0	5.77289	0	0	0
416940	0	6.04631	8.12379	0	0	0	0	0	0	0	10.3912	0	0	0
416941	5.22184	0	0	0	0	0	5.83076	0	6.8266	0	0	0	0	0
416942	63.185	16.7952	20.6218	0	0	11.9684	18.464	5.99564	16.4975	45.9306	38.1008	21.4004	0	0
416943	0	0	0	0	0	0	0	0	5.11991	0	5.77289	0	0	0
416944	0	0	0	0	0	0	5.34486	0	0	0	0	0	0	0
416945	0	6.04631	8.12379	0	0	0	0	0	0	0	10.3912	0	0	0
416948	0	0	5.62404	0	0	0	0	0	0	8.24401	8.08206	0	0	0
416953	0	0	0	0	0	0	9.71789	0	0	7.06623	6.92741	0	0	0
416998	5.22188	0	0	0	0	0	0	0	0	0	0	0	0	0
417300	8.87763	6.7183	0	0	0	0	50.5347	7.63105	44.9594	15.3107	13.8553	7.13369	0	0
417714	0	0	0	0	0	5.18833	0	0	0	0	0	0	0	0
417716	0	0	8.75208	0	0	0	6.80432	0	7.96745	11.7802	0	0	0	0
417818	6.26667	0	0	0	0	0	0	0	0	0	0	0	0	0
417849	0	6.72137	0	0	0	0	0	0	0	9.42625	0	0	0	0
417850	0	0	0	0	0	0	0	0	0	5.8914	8.08592	0	0	0
417851	5.7444	6.04929	6.25007	0	0	0	0	0	0	8.24792	0	0	0	0
418095	5.74445	0	0	0	0	0	0	0	0	0	0	0	0	0
419094	12.0149	9.4138	5.62742	0	0	0	9.24033	0	5.12292	20.039	11.5561	0	0	0
419507	0	6.72414	0	0	0	0	0	0	0	0	0	0	0	0
419530	0	0	0	0	0	0	5.83585	0	0	0	0	0	0	0
419901	0	0	0	0	0	0	0	0	0	5.8948	5.779	0	0	0
420125	0	0	0	0	0	0	5.83753	0	0	0	0	0	0	0
420159	0	5.38097	0	0	0	0	0	0	0	0	0	0	0	0
420312	0	8.07144	0	0	0	0	0	0	0	0	0	0	0	0
420905	9.93137	6.05568	0	0	0	0	0	0	0	5.89768	0	0	0	0
421027	0	0	0	0	0	0	5.35323	0	0	0	0	0	0	0
421185	0	0	5.00963	0	0	0	0	0	0	0	0	0	0	0
421556	13.0664	0	0	0	0	10.3915	0	0	5.12925	0	0	0	0	0
421686	0	0	0	0	0	0	0	0	6.84084	0	0	0	0	0
421894	14.1117	15.4784	14.4043	0	0	0	10.2215	0	9.12204	15.3367	12.7223	0	0	0
422205	0	0	0	0	0	0	6.32694	0	0	0	0	0	0	0
422465	0	0	0	0	0	5.59164	0	0	0	0	0	0	0	0
422734	0	0	0	0	0	6.39076	0	0	0	0	0	0	0	0
422777	0	6.05643	0	0	0	0	0	0	0	0	0	0	0	0
423031	0	5.38442	5.00862	0	0	0	0	0	0	0	0	0	0	0
423032	7.84189	0	0	0	0	9.99201	0	0	0	0	8.09697	0	0	0
423036	0	5.38443	5.00862	0	0	0	0	0	0	0	0	0	0	0
423114	0	0	5.00942	0	0	0	0	0	0	0	0	0	0	0
423123	10.4562	14.1354	0	0	0	0	7.30259	0	15.391	7.07997	0	0	0	0
423300	0	0	0	0	0	0	0	0	0	7.08221	0	0	0	0
423301	0	10.7732	5.0114	0	0	0	0	0	0	8.26254	0	0	0	0
423304	0	9.4266	0	0	0	0	6.33092	0	0	7.08222	0	0	0	0
423305	0	12.7932	10.6497	0	0	0	18.5058	0	23.9523	11.8037	0	0	0	0
423306	40.7852	39.7261	38.2138	9.94862	12.8962	32.7941	88.6324	15.8423	95.8092	27.1483	19.6722	7.14963	0	0
423307	0	5.38659	6.26457	0	0	15.1976	0	0	0	0	0	0	0	0
423309	0	8.75327	0	0	0	0	0	0	0	7.08222	0	0	0	0
423310	0	10.0999	10.6497	0	0	0	0	0	0	0	0	0	0	0
423311	0	0	0	0	0	0	0	0	5.70305	5.90186	0	0	0	0
423326	0	0	0	0	0	0	0	0	0	5.9019	0	0	0	0
423330	0	7.40667	6.26485	0	0	0	0	0	0	10.6234	0	0	0	0
423331	0	0	0	0	0	0	0	0	0	9.44327	0	0	0	0
423526	0	0	5.63969	0	0	0	0	0	0	0	0	0	0	0
423549	0	0	0	0	0	0	6.33301	0	8.55713	0	0	0	0	0
423583	0	8.75656	0	0	0	0	0	0	0	0	0	0	0	0
423639	0	0	0	0	0	0	0	0	6.27574	0	0	0	0	0
423676	0	0	0	0	0	0	0	0	0	8.26599	0	0	0	0
[truncated: 22,921 more rows]

## Sheet: Trusted_GCSs
Cfx			Micro			Oxo			RifCfx
Number of trusted GCSs: 4635			Number of trusted GCSs: 2355			Number of trusted GCSs: 732			Number of trusted GCSs: 5478
GCSs_coordinate	N3E	Score	GCSs_coordinate	N3E	Score	GCSs_coordinate	N3E	Score	GCSs_coordinate	N3E	Score			Number of shared GCSs			Cfx	Micro	Oxo
3193	13.1725	6.99009	1465	8.93368	5.47369	1101	11.6923	3.68944	3193	9.72155	6.99009		Cfx only	2620		Cfx	4635
10714	6.85425	5.75094	1831	9.47309	-0.218505	1464	9.68136	5.60557	3319	9.17411	6.37623		Micro only	473		Micro	243	732
10761	5.82237	5.41676	8246	6.21431	4.35091	1465	8.2186	5.47369	3987	9.66721	8.28366		Oxo only	3541		Oxo	1921	165	5478
12677	11.7635	6.39719	15293	8.72087	1.29772	1553	9.28825	4.27974	6656	12.8925	3.55164		Cfx Micro only	94
15214	14.8137	3.39277	20104	32.2598	9.96648	2418	7.8857	0.365833	7137	6.45065	7.45577		Cfx Oxo only	1772
15215	25.4112	5.20208	25536	8.80454	3.72223	3319	14.5264	6.37623	8326	10.1977	3.84003		Micro Oxo only	16
15226	11.3055	5.42762	32858	8.46814	9.03977	6596	7.6718	2.70065	8327	10.1977	5.07102		Cfx Micro Oxo	149
16628	8.17203	0.135861	48976	13.7065	5.83134	6656	14.8097	3.55164	9791	14.1093	-4.09331
17639	13.6959	2.89117	67877	19.2131	6.96228	6922	8.44483	-3.9113	9792	9.66635	-2.01407
18673	5.35445	1.15236	67889	13.1675	4.37083	8158	7.58088	7.03503	9793	15.2531	-1.51928
20082	29.3888	6.77636	93257	16.9485	6.52993	8327	8.06265	5.07102	9795	8.81029	-3.90909
20088	8.25572	-0.485213	103637	18.2996	6.14097	9816	10.3007	1.27233	9797	15.916	-1.49311
20090	5.64014	1.57179	107114	13.312	1.45618	10715	26.85	4.81843	10217	6.96157	1.59551
20095	47.6975	7.50151	110434	15.9283	3.61027	10760	10.3394	2.0897	10714	7.53547	5.75094
20104	5.10296	9.96648	110445	37.605	3.66502	10804	21.5558	7.69963	10804	6.86225	7.69963
21540	5.63994	4.20736	112305	11.1577	2.71316	13382	8.90097	6.45904	12677	10.7416	6.39719
21891	6.09151	5.02348	114608	10.2033	5.78292	15113	6.75732	-2.06385	15215	23.152	5.20208
21918	7.17072	3.23502	114609	22.0009	0.602406	15214	12.2378	3.39277	15221	5.37553	-1.62301
24492	6.60399	1.25843	115098	9.71058	3.33095	15215	23.1507	5.20208	15226	12.9333	5.42762
24493	5.26709	1.81548	115446	5.94531	0.231329	15220	12.3767	-1.68809	16628	8.60828	0.135861
24560	23.8258	0.717362	115942	5.56735	3.17675	15226	41.6776	5.42762	20066	7.55201	-2.69468
24662	6.72616	0.661793	118899	18.6907	5.72734	15849	18.6951	2.5267	20082	25.9709	6.77636
24663	10.6156	6.64951	120328	16.7338	1.49883	16628	14.0223	0.135861	20088	9.12858	-0.485213
24923	8.20753	2.64561	120961	6.48948	2.15239	18716	31.8596	3.52891	20089	7.54153	-1.63385
24945	11.028	3.17286	141151	58.3292	4.26765	19079	12.1768	0.874293	20090	9.17127	1.57179
24980	9.87292	4.56691	146109	8.89888	3.74733	19909	8.5172	-1.41355	20095	28.2982	7.50151
24981	12.8603	4.22667	147220	16.9072	-1.14341	20082	34.345	6.77636	20100	9.71447	-1.43986
25478	6.41728	7.35131	167584	6.78479	6.37034	20088	6.58289	-0.485213	20104	8.6173	9.96648
25524	6.0791	3.14433	171633	6.89799	4.83041	20095	22.4499	7.50151	20105	8.62798	1.64066
25996	5.64964	4.25733	172487	9.69852	5.83461	21071	13.2573	2.19241	24560	23.3618	0.717362
26932	7.13462	2.99077	173206	7.8527	4.39655	21072	11.4742	1.92091	27654	16.7388	4.68461
27158	7.64576	6.08826	182043	9.85994	4.73245	21540	18.8975	4.20736	30068	7.01258	-3.20122
27486	7.39388	3.52849	185617	9.62728	4.90552	21891	15.7398	5.02348	30701	7.01282	-2.79595
27581	6.5619	0.72255	187491	31.0455	6.3835	23737	11.4794	1.7284	31245	12.4919	5.94513
27582	8.0656	4.56614	187719	6.37806	7.05764	24096	8.12504	6.37212	32890	8.66304	3.03931
27654	28.4089	4.68461	208865	7.34523	0.860741	24560	35.7204	0.717362	33109	15.6809	1.53923
27662	18.2692	2.31728	210136	10.6411	10.3387	24646	10.2069	4.54068	42755	10.8621	2.99749
28415	8.29907	4.95893	212731	9.24694	3.46063	24865	22.0404	4.9017	42760	8.12785	-1.91365
28416	6.83275	2.92654	217448	8.19682	5.59805	24980	9.92739	4.56691	47760	29.8243	2.2334
29003	10.6687	1.68939	228897	8.36354	4.82784	24981	14.2024	4.22667	50911	7.02833	2.59451
30069	9.35049	0.845436	229747	11.039	1.59956	25027	6.22618	5.02329	50912	5.95536	3.01012
31060	8.81193	0.734943	230015	16.9699	3.24991	26932	9.29402	2.99077	64477	9.8122	3.55051
31245	40.1846	5.94513	231796	13.1992	6.76207	27654	17.919	4.68461	65495	14.6299	7.7105
31535	6.89488	3.36537	233127	9.88523	5.49862	27732	14.9969	0.701663	66656	10.8906	2.06757
32885	8.1903	-1.63571	235575	8.15383	6.22155	28494	8.5398	2.17583	66663	9.27525	6.91589
32890	10.3416	3.03931	235595	13.5612	0.0549542	33108	10.7077	3.65434	66748	9.28611	5.41887
33085	8.34514	-4.91437	235803	5.47359	3.76946	33109	7.18262	1.53923	66824	15.8355	0.567611
33087	11.6947	2.99395	235840	7.75108	2.5863	38255	5.77995	3.45056	66825	15.8139	-1.94762
33088	16.5257	-1.01961	241324	6.37565	3.21897	39822	24.2134	3.44622	66826	55.6452	-1.2321
33089	18.4748	4.98989	247163	12.2174	3.66112	42756	9.63842	6.66382	67868	13.0059	5.79133
33090	11.6271	-0.485255	248857	10.1292	4.19253	43537	7.15529	3.49196	67873	6.54075	-0.720924
33091	7.30636	-2.99425	250138	11.655	6.5144	43736	16.9117	5.41684	67889	12.3809	4.37083
33092	8.6317	3.24789	265037	16.0447	7.37466	44173	5.4285	2.35753	69160	7.09072	6.23671
33093	6.26494	-0.569048	265038	7.96824	7.73455	44442	10.6741	5.55231	69983	25.6054	0.634922
33109	16.5289	1.53923	314937	9.36567	6.89696	44646	9.3418	1.94406	73107	8.59207	4.30301
33503	6.16634	7.80771	391698	8.99853	6.89696	45528	7.60908	4.22453	74431	7.07904	6.68752
33571	5.38163	6.76265	403869	10.0767	4.28189	45830	10.3163	-1.12591	74464	6.52868	8.20279
38247	11.7108	2.85297	404834	11.4109	4.2459	46304	8.32278	1.00688	74465	16.712	10.0028
38445	8.18681	3.68386	423306	18.5463	5.63727	47760	25.4967	2.2334	75736	24.5789	7.03671
38751	6.10974	1.15221	428797	11.043	1.16688	48244	25.3071	6.37196	77114	6.53416	3.12342
39597	6.65174	3.35117	435663	11.2043	7.89084	48545	13.0857	1.2108	80116	13.7183	5.53828
41165	6.94834	2.04418	436519	12.9919	8.88832	48895	12.4778	3.43554	88472	6.56492	-1.03704
42755	11.9022	2.99749	436893	10.6061	2.46339	49510	6.55625	1.86722	92123	17.7446	4.35478
42756	13.5179	6.66382	439676	10.6559	1.97854	50853	14.7289	5.09994	96169	8.2702	7.9042
42757	6.48171	2.66177	445578	6.01286	10.1738	51450	29.7017	3.2035	97463	9.87727	6.12849
43537	13.4218	3.49196	457083	17.3171	7.48403	52540	7.98009	3.91282	97497	7.98852	3.10468
43639	10.5266	6.69317	462319	16.9293	7.81746	56205	11.4238	3.63132	98046	8.21332	0.675972
43736	16.4084	5.41684	462408	10.4899	3.45879	56755	8.52508	2.86665	100383	8.22576	3.97429
44442	11.151	5.55231	465740	7.85738	2.10435	60222	11.0378	3.9047	101609	18.0517	4.55002
44541	7.44179	3.56967	466182	10.5425	5.45876	60268	6.26358	0.695658	103637	45.4	6.14097
47759	7.44995	1.83986	469474	9.26794	8.28084	61364	16.8261	-0.964992	103638	28.1712	4.22972
47760	37.8597	2.2334	469475	12.852	2.54163	62392	6.43169	2.92814	104268	9.85775	0.576718
48093	6.57827	0.384869	472488	11.3715	4.84177	62781	12.0914	4.94416	104269	38.0295	1.1141
48095	10.7846	0.369174	472489	7.79375	-1.1237	64477	16.7216	3.55051	105619	9.86166	2.03395
48097	8.76312	3.61364	472658	30.948	4.95206	65495	17.8624	7.7105	109255	7.67639	4.49333
48098	6.57827	-0.739231	480497	24.8834	7.85244	66948	8.63682	5.04752	114608	13.7501	5.78292
48244	9.80821	6.37196	493765	12.0043	11.551	67868	28.5353	5.79133	115517	5.35932	2.15257
50107	5.71254	-1.60913	497674	16.3432	2.2576	67873	11.3252	-0.720924	115813	5.49426	-1.70592
50853	5.6646	5.09994	497762	13.8701	5.16489	67877	18.1655	6.96228	115818	5.49426	-1.7212
50911	11.7734	2.59451	498529	11.5288	6.67191	67878	9.69202	8.1598	115882	6.65377	3.4692
50912	10.1535	3.01012	501742	7.59779	3.92875	69983	12.8466	0.634922	115942	11.2145	3.17675
51380	12.2736	3.11632	501802	17.6708	7.7302	72402	6.10495	6.29914	119043	7.6984	3.06508
52283	7.24598	6.6268	508674	18.0178	3.67777	74245	10.7635	9.70938	123298	11.0702	1.19008
65495	10.6665	7.7105	554816	11.9707	3.24287	74246	6.29342	4.49526	123299	21.5297	-2.15824
66656	6.63884	2.06757	554828	12.9761	2.79074	74465	24.9126	10.0028	123304	20.9735	3.77135
66663	9.23371	6.91589	566487	10.7563	6.89696	75736	42.1821	7.03671	125273	14.2982	1.24615
66748	8.13795	5.41887	572092	10.0038	2.54306	81895	8.47873	4.70977	129098	8.82092	3.86806
66824	11.2938	0.567611	594998	6.81834	3.9902	92054	8.50796	4.4453	133789	8.1359	6.78189
66825	6.32252	-1.94762	602333	14.4741	2.97787	92123	7.82507	4.35478	133897	6.67144	3.5779
66826	30.4668	-1.2321	611071	11.4208	9.089	94239	9.11673	5.0596	133899	13.25	7.12224
67877	5.87672	6.96228	620310	9.7425	3.67031	96234	14.3236	5.03178	139880	8.8398	5.68818
67889	15.097	4.37083	633170	10.4041	6.92653	96483	17.0213	3.13296	141150	6.61216	2.97775
69983	12.6961	0.634922	638517	6.85205	4.15352	97497	12.5025	3.10468	141151	8.79791	4.26765
73107	5.68497	4.30301	640954	8.91215	0.0322477	98524	6.92422	3.37446	141152	9.81563	1.24839
74245	5.43226	9.70938	641960	10.5304	1.92198	99167	6.58327	3.98061	143441	6.14617	4.38498
74465	10.6245	10.0028	657708	7.06867	8.79989	101609	21.4331	4.55002	144759	7.17952	-1.89884
75736	10.1013	7.03671	657709	321.394	13.3289	103637	25.4556	6.14097	146109	14.3913	3.74733
80116	7.14715	5.53828	657713	7.06867	-1.9454	103638	16.7795	4.22972	146913	6.63224	-0.725001
92123	11.3505	4.35478	661594	17.8417	2.84853	103908	9.85738	-0.113259	149121	7.73483	-0.0857292
93257	9.30749	6.52993	691412	6.49839	3.1099	104269	22.2557	1.1141	152292	13.291	2.24781
96169	8.20526	7.9042	707663	8.86638	0.146672	104370	21.4616	4.14913	157589	10.0058	0.204922
97463	6.34408	6.12849	708502	10.1449	2.84805	105619	7.42987	2.03395	161414	83.497	6.59525
98046	6.70837	0.675972	709188	9.04521	-0.27312	106051	6.0936	4.69628	165795	11.0937	4.1397
99180	6.59411	3.14375	730187	23.2699	7.65235	106351	6.25056	-0.136629	166240	10.5547	5.19567
99389	7.7356	7.01671	741828	10.2261	8.0332	107306	15.0916	3.40668	171374	14.6483	7.90822
100383	7.04617	3.97429	750642	19.401	5.14375	107902	7.31911	4.27675	172487	16.2881	5.83461
101532	5.47807	1.70158	759910	7.62039	3.16446	108520	10.8788	6.50929	173119	20.0668	10.7826
101609	11.315	4.55002	782855	10.117	5.81337	109255	14.8816	4.49333	177242	12.4969	1.9045
103637	26.5265	6.14097	784580	6.45801	0.776378	109751	6.98488	1.90078	181887	7.30937	6.19
103638	20.2781	4.22972	784583	13.2734	-0.125491	110048	8.27838	2.46604	182552	9.50068	2.69202
104269	15.2286	1.1141	786767	10.5287	7.52715	110279	5.91471	-1.41548	184421	7.26336	6.10049
105619	8.45175	2.03395	787713	8.90749	4.09213	110445	11.1153	3.66502	185617	14.4195	4.90552
107196	6.85002	-1.49146	815625	5.13809	4.42816	110488	21.5797	2.78149	185623	7.27927	-2.47353
107753	7.99226	0.254839	817472	34.7847	0.52062	110585	7.86588	2.4486	187491	11.6789	6.3835
109970	9.16677	3.20087	821494	9.91737	2.25594	110606	20.4971	4.14062	187492	11.7301	2.21261
109971	5.46734	-2.78741	826396	8.92562	5.59671	110738	6.31365	-0.80178	187497	13.3956	-5.23961
109990	6.1028	-1.70444	831772	6.46707	6.86542	113536	26.9404	4.41492	187719	8.09654	7.05764
110445	10.219	3.66502	838480	10.6297	1.71191	113604	13.7692	5.28177	190775	8.42603	1.50414
110488	7.24604	2.78149	842337	15.2334	2.80866	114608	123.443	5.78292	192078	7.27266	4.21332
110606	5.33771	4.14062	845756	15.0807	2.38491	114609	17.6527	0.602406	196091	14.2187	-0.759375
112305	8.28016	2.71316	852816	19.9529	3.15558	114866	11.517	3.38375	196440	7.27503	-3.9032
113604	7.50497	5.28177	861982	12.6144	-1.53719	115016	13.8068	6.58624	196441	11.1886	-4.74993
114608	16.9104	5.78292	866124	8.66192	5.42827	115106	33.6272	5.06537	196446	11.7603	-0.970906
115016	13.3873	6.58624	872183	10.0024	7.83816	115187	5.43088	-0.28386	196447	15.2239	1.58324
115106	5.85348	5.06537	882558	7.45445	1.80293	115376	5.69895	0.828043	196453	7.26387	-4.36773
115725	9.21097	5.46936	884213	12.7002	-0.0543705	115377	8.53255	1.87434	198842	9.54652	2.67282
115882	15.415	3.4692	886093	8.36115	1.27196	115942	9.18869	3.17675	199520	10.6862	4.1729
115942	12.8947	3.17675	902396	6.59828	6.38978	116157	6.92277	-0.191234	202897	6.74517	3.97591
116158	8.77533	3.32863	903952	9.84723	5.95704	116158	21.2191	3.32863	204143	9.54989	2.17164
116229	7.58494	3.27834	927507	10.5809	6.34028	116229	13.0879	3.27834	204749	13.0563	10.0405
116933	6.7694	-2.06885	928896	9.05124	3.81655	116474	16.4957	2.29464	205269	7.29983	2.85472
117187	7.90519	2.53479	929999	7.28775	0.550307	116704	6.92462	6.20075	205982	7.30228	5.51275
118134	6.98939	2.14928	937021	5.96458	6.49869	116933	9.1418	-2.06885	210136	15.7021	10.3387
119043	7.63365	3.06508	938735	6.84825	4.51577	116990	16.5687	2.49863	210137	12.1064	5.76772
123298	5.50884	1.19008	942763	30.24	8.64179	117041	8.91327	1.31484	210138	8.46422	0.988258
123299	11.0852	-2.15824	943040	9.06223	2.62733	117187	5.66123	2.53479	212956	18.6936	-0.938022
123300	7.05571	-2.46081	943108	7.6457	4.08158	117379	9.64824	3.65472	213481	23.8377	6.51375
123304	11.4759	3.77135	946604	23.1734	1.14197	118392	8.6154	5.2201	213482	8.45264	0.825078
124997	7.20208	-0.983269	949747	21.2926	3.97998	118393	11.4038	-1.67727	219662	6.20945	3.47696
125273	9.97595	1.24615	952612	7.29522	4.80863	118724	14.0805	1.59372	222006	7.75581	4.06832
127401	10.464	6.7333	967710	34.1702	0.906429	119402	11.4168	4.10927	224663	25.2137	7.40473
128612	9.22916	-0.996928	973832	14.2015	4.51063	119455	13.1092	2.19952	230038	10.3638	3.24063
128613	15.9867	0.99862	979391	9.01208	4.92654	119592	10.4987	-1.32244	231796	14.796	6.76207
129098	7.45253	3.86806	979949	7.65735	3.58792	120327	10.9133	2.14963	233295	9.48642	6.35375
129999	5.35221	-0.419214	980978	10.2189	4.89566	123375	10.1321	2.80127	235632	23.8365	3.01859
130004	7.92878	1.90243	982715	8.80728	4.61251	123496	8.00958	1.63162	236488	11.9042	5.68671
130009	8.057	0.230432	984523	15.2945	5.37801	123837	7.74116	4.73597	245249	11.3701	2.52348
130011	7.07166	5.9107	986526	11.5596	1.44957	125273	40.7175	1.24615	248746	13.6251	2.85538
130016	31.4016	9.27185	1002760	11.7261	6.31336	125413	6.63058	3.30446	253800	20.8882	5.93059
130085	10.5105	1.18723	1007952	10.3632	2.62193	125414	5.75201	1.10871	253981	31.5203	4.33055
130922	15.7156	3.2754	1015556	10.8375	-2.52486	127290	7.67571	3.66154	255353	9.73933	5.37712
130963	5.19904	2.69431	1016815	19.782	1.04012	127807	7.38052	0.553573	256002	9.69663	1.26526
131080	8.76326	2.48298	1018967	12.5763	2.66316	128613	10.9194	0.99862	257312	9.68008	4.94355
131606	6.82413	2.1071	1019198	20.1685	-4.29123	129098	30.1037	3.86806	261086	14.1606	8.86606
132179	17.6153	3.61388	1019629	9.21178	3.79631	129548	6.44252	2.17661	261088	9.72405	5.78257
132640	8.35328	1.60096	1020169	20.4061	4.65122	129766	9.07761	6.41018	263695	27.5235	10.3827
132781	23.3915	5.45342	1020298	6.02602	3.36177	130016	30.2037	9.27185	264285	18.3111	5.29054
132873	13.9529	2.7242	1020634	8.30459	3.65645	130085	27.3931	1.18723	265037	15.5199	7.37466
133217	6.87961	-1.48317	1025104	6.31427	2.1182	130525	7.97957	2.28111	269046	12.0526	3.5956
133239	17.1556	5.38776	1051776	11.8465	9.88859	130666	16.9812	3.66197	269113	5.72036	3.92299
133789	30.3741	6.78189	1051787	8.2145	11.0885	130922	15.2939	3.2754	269115	13.2078	2.18802
133817	5.77197	0.583008	1076143	5.2808	2.73122	131589	8.36827	2.1992	270095	8.00847	5.39942
133820	6.15465	1.44429	1082089	14.5652	6.62205	131606	9.70619	2.1071	273487	9.72983	0.868116
133821	6.49976	4.34452	1083854	15.4334	2.63242	131752	12.0056	4.11309	278673	16.0094	7.65602
133842	10.2956	5.46101	1083855	15.9632	-1.00767	132179	23.9969	3.61388	278686	15.1301	8.2338
133845	5.98771	4.6892	1096554	10.7493	6.89696	132873	7.67655	2.7242	278691	8.03133	-1.45878
133897	22.484	3.5779	1100994	7.91274	5.70921	133789	54.2796	6.78189	290144	12.0571	7.65602
133899	29.6101	7.12224	1102768	7.81037	3.49604	133842	12.6632	5.46101	290157	15.8748	8.2338
133904	5.49796	-1.63468	1114749	16.5153	7.94084	133843	5.44855	3.73026	290162	5.74339	-1.45878
134806	13.7772	-1.03217	1117400	10.014	1.58954	133897	29.9672	3.5779	315386	7.50406	0.193847
134807	31.0673	5.083	1119678	13.5389	10.1544	133899	13.2922	7.12224	315391	7.50406	1.27033
135232	8.78539	0.316863	1122919	15.4835	7.4462	135979	6.63471	-5.00583	315396	12.0884	-1.32417
135236	9.82598	2.8685	1141234	7.5034	4.78729	136263	12.4675	6.55943	373678	12.21	7.16027
135237	15.6023	6.55182	1143881	11.6197	0.139611	136266	13.8933	5.91291	376312	11.2686	3.00502
136263	5.73236	6.55943	1169380	24.1358	4.63771	136267	21.9562	-3.37179	378020	16.1663	3.53563
136821	6.1141	2.47663	1172539	125.622	6.14765	136268	9.86918	1.04206	382801	12.7461	3.67596
136872	11.3546	6.17494	1172540	16.0665	5.28732	136929	7.39214	3.30703	382802	13.8829	6.59828
136886	12.1642	-1.33366	1185231	11.6807	1.98595	137960	7.86759	2.93776	384916	8.57896	4.33141
136887	9.61684	-1.72757	1186186	8.98691	-2.93319	138219	6.94337	-2.50294	385530	16.1209	4.3808
137891	6.44141	3.58245	1198762	5.4283	0.0470803	139014	15.3748	3.9692	385754	20.6472	6.40524
139880	12.303	5.68818	1215986	7.35567	4.01752	139101	6.25761	8.08959	385963	5.80548	3.42038
141147	7.01311	0.834601	1235913	11.1679	6.60793	139343	7.74175	1.91616	386392	9.88801	3.12364
141150	8.93125	2.97775	1248684	10.25	6.507	139725	12.767	2.0631	388319	10.0014	2.21371
141151	20.7065	4.26765	1249117	18.6834	4.71773	139880	13.9547	5.68818	391234	12.2114	4.59287
141152	14.6031	1.24839	1271261	9.72697	4.93222	139929	10.6198	3.23528	391239	10.4537	-1.32417
143441	9.64694	4.38498	1298070	8.87525	6.25854	140045	6.01972	5.33873	391244	5.8013	1.27033
143541	7.14881	4.83146	1309475	16.5758	3.40086	140847	6.59365	1.38906	391249	5.8013	0.193847
145740	7.95048	3.69794	1310039	5.79304	2.36533	141150	13.3957	2.97775	394928	12.227	3.38613
146040	12.5896	9.29258	1310170	11.0139	2.52616	141151	15.0415	4.26765	398281	8.12976	5.68755
146109	14.9607	3.74733	1310538	38.1403	4.81885	141152	13.6954	1.24839	398439	11.0553	1.90755
146110	10.5059	1.03957	1310783	8.58084	-3.80538	141175	7.01628	1.11206	398440	14.0103	4.21981
146114	5.20733	-0.947373	1326929	10.078	2.38931	141768	9.99721	2.79207	398441	18.6674	-0.825714
146679	7.97806	1.58293	1344352	11.6283	0.598029	143763	13.9435	5.16809	403859	6.40435	4.2161
146680	6.73031	-2.48741	1345019	12.3621	1.63664	143800	5.45404	-3.26494	405652	9.3153	6.05528
146913	6.64396	-0.725001	1345326	20.0071	6.22714	144758	25.7289	1.06258	405986	6.40325	1.55822
147220	7.00938	-1.14341	1345416	34.3628	8.11773	144759	31.1909	-1.89884	410631	8.72537	4.3735
149121	7.85881	-0.0857292	1345543	13.0776	4.985	145669	7.41427	2.28362	414055	9.94051	4.03584
149278	6.57854	6.11763	1345591	9.74966	9.37541	146040	50.1743	9.29258	414262	8.16268	-1.46656
152292	9.04015	2.24781	1345613	17.3763	10.0569	146109	8.68737	3.74733	416934	11.0955	2.0366
157589	12.0919	0.204922	1350467	7.04957	0.423475	146680	6.03788	-2.48741	416942	35.1439	4.84656
157919	13.4363	5.49378	1350468	14.0956	-1.12473	153270	14.4427	2.24013	416948	8.16304	-2.95325
161414	46.3944	6.59525	1352644	9.91653	6.29983	157589	6.80736	0.204922	416953	6.99682	4.08961
163699	8.64003	8.24552	1355888	6.83438	3.36359	157919	25.3419	5.49378	417300	12.0999	3.46356
165795	8.96525	4.1397	1371496	11.7358	1.91977	160381	14.0685	7.13874	417850	6.98866	0.759735
166240	8.06738	5.19567	1396911	11.6443	2.78125	161414	350.857	6.59525	419094	15.7976	3.53366
170080	7.75398	0.87851	1398325	20.0939	2.93287	162359	5.13649	4.76156	419901	5.8369	1.96549
170362	9.93276	1.60581	1401303	12.9974	2.30962	162463	8.93014	5.31951	421894	14.0295	5.01498
171374	22.2542	7.90822	1404057	10.4407	2.47901	163699	17.3835	8.24552	423306	17.99	5.63727
171522	6.08704	2.90555	1404125	8.10256	8.64721	165573	11.8178	1.57656	423684	20.5258	0.296394
172408	8.70118	5.17673	1414015	9.75126	7.44772	166529	9.8529	-0.0860476	423685	15.4911	0.681929
172487	14.2326	5.83461	1487043	21.7653	3.33906	166743	7.04663	5.07934	423692	6.42516	1.3429
173119	10.8	10.7826	1507468	9.42787	3.77027	170332	10.2586	3.77482	424637	9.93414	-0.175248
173206	5.54996	4.39655	1507469	9.34356	2.82003	170362	23.2257	1.60581	426054	11.1246	-1.49143
173274	5.55025	3.35942	1513501	11.8681	6.38526	171374	25.7427	7.90822	427455	6.44571	3.68592
177056	6.34377	-1.25303	1519549	7.62521	4.28254	172487	18.9493	5.83461	428160	9.38952	-0.424884
177242	10.2679	1.9045	1595511	15.103	5.91096	172553	7.56096	5.3099	432875	12.8357	1.20314
177243	5.24058	5.87137	1597946	8.03686	3.84715	173119	6.50439	10.7826	432877	7.00241	1.1253
182552	10.7919	2.69202	1616921	8.68387	4.28945	173599	15.4171	-0.13651	433594	14.0113	-0.00846506
184421	12.5966	6.10049	1646640	17.3807	7.0578	173724	9.45419	4.87465	436730	10.4987	6.68816
185617	16.5663	4.90552	1657666	7.2081	1.07356	174686	7.64521	-0.0988376	436890	10.5071	2.56307
185618	6.32281	-0.525308	1657829	13.0802	4.89758	179197	6.72825	4.03421	436893	11.0959	2.46339
185619	6.82747	0.0940974	1678897	6.59455	2.18465	181887	39.3733	6.19	436894	14.0173	-1.74124
192078	7.71813	4.21332	1686611	10.4791	5.39516	182552	10.1478	2.69202	439676	13.8113	1.97854
193741	5.15203	-0.468315	1688713	8.10963	3.96192	183413	6.00219	4.57277	443434	26.5019	0.834281
194081	5.99092	4.77351	1715692	5.83663	3.79278	184444	8.68765	2.84607	443646	13.795	1.90265
196091	17.8727	-0.759375	1718198	9.64149	5.66733	188535	10.0542	4.3269	444143	7.5447	4.33999
196446	11.8853	-0.970906	1725372	8.63944	3.68251	194360	6.68528	6.36041	445511	10.4137	5.99851
196447	15.5409	1.58324	1729321	15.0723	4.05842	196091	62.9685	-0.759375	446143	9.30721	4.59741
198403	8.31586	2.29058	1732068	5.95272	9.95981	198590	6.56506	6.02134	448498	13.5213	6.60815
198842	8.32962	2.67282	1734964	20.6821	9.76895	198841	9.55881	-1.05705	458402	12.3718	3.95945
198979	5.92894	0.0711472	1735157	10.1372	4.65189	198842	22.0054	2.67282	461547	5.75951	0.667179
199520	13.0793	4.1729	1736204	13.8172	5.05371	198979	19.891	0.0711472	464605	14.3698	5.45179
201324	7.46564	6.11586	1739530	8.03972	6.45785	199520	54.1392	4.1729	464607	9.22726	0.859482
202582	6.06309	4.6834	1751129	19.7011	8.17416	200418	7.45453	-0.32194	466364	8.03195	4.54228
202897	8.22078	3.97591	1759815	8.20922	2.37722	203123	9.01437	3.51022	469198	8.03832	7.86661
204122	7.08098	1.64168	1760992	6.38361	4.58418	203437	11.5027	7.39876	469474	10.3181	8.28084
204123	6.02673	3.28108	1761453	6.19063	-0.759841	204143	9.79341	2.17164	471452	9.16215	3.36621
204143	10.3553	2.17164	1761544	9.68207	6.70079	204485	9.20458	6.79981	473070	13.1869	6.40679
204144	9.26833	3.34164	1761549	9.68207	3.71413	204749	20.3538	10.0405	478717	8.49884	0.946667
204702	8.05666	4.64648	1761554	12.9384	4.74508	205269	29.7774	2.85472	478759	11.7555	3.89723
204743	7.21227	0.316184	1762206	11.2865	2.89977	205803	17.3067	6.77404	478760	5.66133	5.08343
204744	6.83718	3.53575	1768838	8.96028	5.80594	205804	5.20398	-0.942676	480588	7.8749	9.48727
204748	7.78216	0.0561568	1783448	7.72012	6.2211	205866	9.94892	1.0698	480714	10.7613	6.92806
204749	13.5145	10.0405	1789663	7.51241	2.23901	205982	70.1103	5.51275	481253	8.30006	6.71124
204753	5.89181	-1.88575	1797873	7.26216	3.27842	207017	49.3144	2.62544	485040	11.7399	3.9019
204892	6.32586	-1.98792	1800481	13.6408	5.48079	207093	14.4842	4.54152	487515	7.21852	1.60091
205269	8.76866	2.85472	1833870	9.37646	1.83325	207191	10.895	4.86143	493764	7.80844	4.3689
205982	8.22145	5.51275	1841041	5.32386	3.32441	207204	9.14781	2.45144	493765	85.0087	11.551
207204	10.921	2.45144	1841119	12.823	2.10371	208142	23.2503	5.72513	497329	15.7595	7.19479
207789	8.84233	3.74492	1842402	19.2436	2.38497	208151	12.487	4.54412	497559	7.50811	7.22678
208151	7.29684	4.54412	1844052	12.4413	4.25516	209113	8.45324	-4.32002	497763	11.671	4.76437
208494	6.77039	4.602	1846300	8.20577	5.90472	210136	14.491	10.3387	501030	9.18631	5.37613
208854	12.0039	5.28673	1862650	5.93494	-3.87147	210884	16.6938	2.10249	501762	15.741	5.03617
210136	34.0525	10.3387	1866871	9.18528	6.72768	210885	7.44204	-1.74556	501871	8.99982	5.05838
210137	13.9434	5.76772	1878010	19.784	3.33381	211621	9.2667	0.344082	505185	8.53975	4.22956
210138	8.93442	0.988258	1900211	13.2379	9.20309	212590	9.06815	1.99261	505186	13.9222	2.38953
211043	7.10217	3.27339	1901672	7.8391	5.17277	213002	14.4712	8.86304	508385	9.0542	6.09883
212590	8.38625	1.99261	1904095	7.52491	2.36335	213370	9.62076	6.34335	510376	7.9664	0.054394
212748	6.82082	-0.415024	1909130	13.6623	1.67451	213481	13.1275	6.51375	510377	8.50235	0.436565
212752	5.25973	7.30816	1909379	13.2116	-2.24107	214104	6.62004	2.3416	510378	28.7324	1.88396
212753	7.1454	5.47715	1909663	7.22979	-0.485848	214202	6.63137	-2.41804	510379	9.02782	2.89614
212899	7.04792	0.881034	1913341	9.52167	5.7752	214927	36.8837	2.75174	512362	9.00758	5.4324
212956	14.6284	-0.938022	1924282	10.7995	6.65493	217447	6.61516	3.80625	513489	5.79378	2.83663
213002	6.84994	8.86304	1925405	7.4188	4.86553	219662	9.95222	3.47696	513843	24.3571	7.41862
213037	6.87704	1.53687	1926980	8.67498	7.55938	222006	22.8355	4.06832	514459	11.0444	0.189147
213370	5.93165	6.34335	1928521	6.0825	2.36578	222112	7.80095	-1.20505	520558	8.85553	0.234059
213481	23.8433	6.51375	1939034	5.8345	5.48963	224663	7.40555	7.40473	520559	75.4747	8.12655
213482	10.3988	0.825078	1942447	33.2021	1.69671	225336	22.331	2.28866	520691	9.07963	5.6384
214927	14.0817	2.75174	1943218	8.43603	4.67551	226950	10.1267	6.87288	521782	7.81205	4.66348
219661	7.72209	1.75054	1943707	8.19415	-1.60373	227424	10.3961	1.71326	521928	9.75756	1.66198
224663	26.4124	7.40473	1946408	7.66458	4.84384	228139	6.06005	0.44491	522752	8.80173	7.47882
226917	7.66407	3.34249	1979750	12.6316	5.17877	229735	10.6392	-0.0257653	524305	8.79769	5.25672
228595	10.1652	-0.993281	1993607	14.5673	5.90462	229982	10.4049	4.12079	525180	13.812	7.7207
229191	5.77598	1.27781	1994423	11.9016	4.89494	230015	11.2756	3.24991	534607	7.50434	-3.59297
229257	8.04559	-5.7419	1994424	11.5518	4.44481	230016	18.9186	6.03249	534612	9.19214	6.3097
229502	6.80817	-0.157946	2007904	19.3069	5.75544	230038	17.5767	3.24063	536408	13.1768	4.22152
229982	7.66466	4.12079	2017845	10.7149	4.04139	231174	6.03031	3.26378	539735	17.0965	4.04326
230014	5.95633	1.93357	2021995	40.2348	5.13136	231634	6.14383	3.20738	541987	7.48651	7.02326
230015	14.4149	3.24991	2025933	10.2661	8.31126	231796	14.9572	6.76207	545241	64.7772	8.61639
230016	14.2184	6.03249	2028326	9.12471	-4.40218	232268	9.35785	0.938093	546218	5.96076	1.84661
230038	40.0201	3.24063	2029247	9.87471	1.27144	232452	8.36743	4.09886	547765	8.39383	3.50962
230265	18.4144	2.18151	2058418	35.1364	2.37666	232740	16.7386	2.75646	547770	6.92297	3.77761
231470	8.04649	5.34946	2061694	10.223	9.44158	232786	6.74639	-0.152547	549010	11.8096	2.80421
231627	5.77698	1.54834	2072063	18.367	5.31289	233095	10.9725	6.86952	549192	11.3373	5.42298
231634	10.3706	3.20738	2076404	10.9758	8.89807	233127	6.53944	5.49862	549593	19.2366	5.93639
231727	7.06784	6.47115	2090756	43.5566	7.1547	233295	14.4085	6.35375	550621	10.3905	3.93235
231796	31.3424	6.76207	2095594	14.4294	9.26432	233296	11.8279	4.66366	554816	13.8274	3.24287
231801	5.63463	-1.52899	2113136	6.5948	1.21977	233424	6.97611	0.764596	554824	6.85328	-2.75733
231863	7.13532	-3.70304	2113868	9.09702	2.20792	234428	7.55654	2.6525	555006	8.78307	1.26717
231977	16.6335	3.34935	2141482	30.258	1.29526	235632	32.2025	3.01859	560214	11.6345	4.40712
231982	7.33915	-0.44629	2163578	10.4705	5.49929	236152	18.4317	3.28159	564327	10.1291	4.27002
232003	6.22444	1.40442	2172357	8.22492	5.35194	236488	69.8075	5.68671	566946	9.10741	-1.32417
232275	7.013	-1.14834	2173917	9.65801	6.89696	236735	11.9825	0.11962	574122	10.4123	0.868116
232733	9.17014	1.70625	2186130	11.2345	2.19804	239740	21.0571	3.75951	586066	8.35863	2.19403
232734	6.3656	-0.892837	2197365	8.99408	4.01327	240075	36.3161	6.34235	586512	6.96427	1.78012
232740	13.8067	2.75646	2225664	9.58069	7.83179	240368	6.62953	1.02711	587014	12.5698	2.62137
232910	7.53865	2.73284	2241446	12.3004	3.59164	240589	21.1751	2.58346	587015	26.4256	-1.47998
233033	5.51891	0.418104	2244056	13.3814	5.00397	242111	10.4158	2.49203	587019	12.9971	-3.55251
233095	12.2671	6.86952	2246809	10.5984	0.642519	243964	47.7371	6.11564	587020	10.1883	-1.42709
233127	6.20591	5.49862	2249391	12.4239	10.0141	244330	7.00217	-0.776085	587024	11.5927	0.270441
233163	11.0238	2.74623	2279788	19.1957	6.04106	244551	5.89422	2.88782	587025	10.1883	1.10619
233165	7.4628	6.287	2280176	11.1183	4.37216	245172	5.82313	5.98386	588373	6.46578	2.62072
233291	6.03589	-3.70532	2286625	10.7975	1.03121	245249	11.0607	2.52348	591329	6.46267	2.104
233295	16.0712	6.35375	2289808	16.3	2.5409	245403	7.66926	-0.981946	591333	12.0387	3.90282
233296	14.7701	4.66366	2291718	39.0491	4.50613	248555	39.2472	3.51453	591334	10.1739	0.490628
233424	8.06201	0.764596	2298353	6.79382	3.50539	248746	154.328	2.85538	591953	11.5052	3.44778
233846	11.9237	2.98425	2307001	5.96214	7.71879	249566	15.4473	9.68744	591954	15.6907	5.38688
233847	9.53851	4.17046	2308989	9.91049	6.71009	250281	16.3145	0.141578	592034	10.1432	8.60717
234428	9.39407	2.6525	2309328	7.98156	5.19074	251093	10.0757	5.03131	594908	10.6008	5.64411
235299	6.94639	2.76735	2330530	6.51269	6.95423	251746	15.2475	5.46787	594942	11.5046	6.6324
235391	8.32015	1.61295	2340044	18.8358	2.6866	253800	12.8308	5.93059	594977	6.45561	-0.342711
235632	43.7248	3.01859	2359388	11.9913	4.84729	253981	28.3673	4.33055	595010	6.93037	3.17701
235840	8.09655	2.5863	2361536	11.5534	6.05599	255353	8.38859	5.37712	597221	13.3641	-1.59194
235873	8.10143	2.42036	2363664	9.51274	2.25375	256002	24.9698	1.26526	598296	6.90927	4.56634
235880	9.06271	0.193911	2375648	10.5393	2.74096	257312	53.1431	4.94355	600097	8.7812	2.89368
235932	7.06885	-2.20859	2387240	14.1721	-2.90786	257423	10.6955	4.3148	600098	12.1594	4.56
236152	9.92415	3.28159	2395978	10.5167	5.00792	261086	23.6368	8.86606	600535	8.31602	5.78823
236488	19.3346	5.68671	2396983	6.76232	5.44808	261088	12.5995	5.78257	600617	8.79066	5.07691
239736	13.3608	1.31057	2399207	21.9998	3.68477	261145	11.1639	6.17739	600689	7.37528	4.55169
239737	7.74446	2.36843	2399215	8.86879	6.64752	263210	15.189	4.76895	600866	6.91822	3.77527
239738	12.392	7.29227	2412877	8.28079	9.87465	263695	14.6972	10.3827	602401	9.22732	2.59135
239740	8.50312	3.75951	2412888	34.8445	9.96648	263961	9.07125	5.02522	604163	10.1412	2.76482
240075	11.7265	6.34235	2415037	9.1332	3.06736	265037	115.569	7.37466	605592	7.81528	6.06452
240589	8.1779	2.58346	2423331	6.47243	1.52764	266991	10.2285	5.87703	605615	6.89425	7.56685
241379	7.60259	3.1932	2423829	15.3521	-1.10358	267631	10.6896	2.96872	605616	6.45654	3.65131
241508	5.71655	2.90716	2429931	8.37674	2.71708	267913	6.14223	5.20389	608471	5.97688	0.135861
241513	6.95004	2.69115	2431063	5.87648	2.41941	269046	13.7211	3.5956	608528	11.9808	1.51849
241517	9.05815	3.41965	2433875	9.66319	4.87933	269058	6.93807	3.78807	611014	29.8864	5.29105
241518	7.75167	4.20868	2435648	17.1114	6.98714	269115	13.7549	2.18802	611071	14.7425	9.089
242551	8.9729	3.97322	2436263	9.37031	4.66822	270028	26.0426	2.03668	612064	17.9147	5.03082
243667	6.59033	4.70436	2436654	11.2305	1.2819	270095	26.9196	5.39942	612882	6.42521	-3.31164
243964	8.83939	6.11564	2437071	16.6224	-1.64475	272942	8.96558	5.79758	613245	7.35269	1.82949
245249	11.9565	2.52348	2437548	18.4673	6.00968	273125	15.3924	4.71118	613250	10.1373	-4.36988
246938	5.33511	3.29883	2437641	7.3057	0.119225	273767	7.53605	2.37629	613269	7.81677	3.51194
248289	6.50187	3.88238	2439152	7.95984	8.25164	278673	9.14328	7.65602	613510	8.75323	-0.241256
248746	31.9127	2.85538	2442777	19.3003	2.94771	290144	10.8409	7.65602	613511	5.51398	2.47198
249566	8.05575	9.68744	2454841	6.79265	1.02468	315281	6.49644	3.46656	614696	10.1019	6.20706
249922	6.12446	10.1395	2465956	8.31716	4.22325	315401	14.9889	4.59287	614932	7.83099	8.09766
251746	10.4277	5.46787	2468344	6.00013	6.97131	373516	11.753	5.15666	615516	6.41701	6.26354
253632	10.4563	2.67823	2479636	21.4116	6.25777	373678	15.5945	7.16027	616096	20.6286	0.448603
253634	5.98801	4.89388	2493874	16.4684	1.50014	374135	11.6961	6.24954	616766	9.182	7.64689
253799	8.38846	1.53757	2500827	7.90026	2.33608	375778	8.25906	5.93561	619623	22.0116	6.69275
253800	28.0599	5.93059	2508334	8.08568	0.387771	376312	129.908	3.00502	619624	5.96849	4.9366
253804	6.59484	-2.86385	2512708	17.094	9.6561	377948	11.5683	1.38016	620221	9.63589	6.18017
253943	6.77209	0.0749995	2514501	11.8483	5.98233	378020	13.6308	3.53563	621316	16.038	6.50336
253981	55.762	4.33055	2520758	18.3051	5.00373	381356	8.77066	-0.407331	621317	10.5558	4.356
255274	6.25636	1.86501	2526549	13.7302	2.19424	382804	6.23604	3.34674	624426	7.78812	1.55105
255353	9.33319	5.37712	2533921	13.5652	2.83039	384916	14.4966	4.33141	625888	8.68781	2.6938
256002	7.87358	1.26526	2535166	9.59489	3.07774	386265	10.9077	2.63396	628029	9.15692	4.02977
256598	5.74063	3.41144	2535561	8.01662	6.81915	388297	8.01173	5.89496	628195	6.42605	6.87441
256667	8.68102	7.08403	2536384	13.0534	3.12198	388319	25.0037	2.21371	628200	6.42605	2.15196
257093	7.45618	4.48039	2543684	15.4508	4.1981	390718	13.2034	-4.4105	628202	7.33366	3.25917
257312	8.30398	4.94355	2544732	16.7534	1.51437	390719	16.6943	-1.64045	628204	14.2044	7.1135
257363	8.80177	8.26002	2547221	6.84736	5.41246	391172	8.72959	-0.00193396	628205	17.7165	5.26178
260244	7.39094	5.74797	2547914	17.4779	6.42474	391234	14.9315	4.59287	630613	8.26943	3.50171
261086	13.0165	8.86606	2550462	17.833	8.15418	391354	6.59941	3.46656	630726	30.2599	9.69216
261088	9.51367	5.78257	2552629	15.6217	7.11936	392457	15.5219	1.92441	631314	13.8524	4.61969
263210	8.97034	4.76895	2562289	10.7551	0.731675	394928	15.3262	3.38613	631563	9.20369	1.79077
263695	23.2953	10.3827	2566574	8.98617	5.29733	395152	7.4612	0.304281	632915	6.45455	-1.00526
264283	7.65147	0.986198	2568760	12.0546	9.46929	395157	7.21909	-2.22415	632997	7.34838	4.10752
264285	13.4283	5.29054	2569091	8.16161	6.71735	395162	10.8854	1.58773	633150	11.9906	2.27292
265037	33.3204	7.37466	2571951	6.06283	9.35814	396468	5.76584	0.834411	633152	6.91165	0.975426
266523	7.17918	5.81532	2576865	7.36245	4.17805	398370	5.48544	2.28832	633527	6.90441	4.79439
266570	5.36948	3.03207	2593942	13.9504	0.582942	398440	14.8849	4.21981	633528	7.82563	0.0107919
269046	12.9776	3.5956	2622212	12.0229	4.78972	398441	11.2938	-0.825714	635015	11.9863	1.53787
269115	9.75335	2.18802	2627785	12.5931	2.82717	399621	8.43179	3.78817	638550	7.40845	0.100016
270028	22.1696	2.03668	2630299	10.4527	-1.11587	402648	8.27769	6.2871	639524	17.0125	1.25653
273487	9.90094	0.868116	2632361	10.46	5.34187	403864	7.02965	-0.052961	639614	7.8569	0.467606
278686	7.66274	8.2338	2633176	32.2495	1.68766	405343	16.955	4.90269	639618	6.48009	-0.757586
290144	7.83181	7.65602	2636378	10.7501	3.21492	410075	8.70569	2.51008	642525	7.89819	4.86952
290157	7.23412	8.2338	2637809	12.8547	5.0372	410262	8.34385	1.58132	643883	5.57837	6.36939
315386	5.25373	0.193847	2645059	9.91658	4.47696	410576	7.65982	3.32265	644536	14.3934	0.689566
315391	5.25373	1.27033	2655615	16.822	-0.168861	410683	7.65594	4.22178	645517	16.7532	2.41094
315396	9.02822	-1.32417	2657099	10.1562	6.45698	413782	17.0396	2.41447	645518	13.4908	1.92219
315401	9.02814	4.59287	2657316	6.90752	-1.7646	414055	16.2935	4.03584	650216	10.7467	3.18511
373678	13.3116	7.16027	2657321	6.55915	4.35458	416941	6.32868	4.01159	652063	8.4074	-0.443108
374227	6.13374	3.44055	2661617	9.90133	3.98746	416942	13.6524	4.84656	652086	8.89837	9.13783
374263	5.97102	5.78846	2670345	12.3301	1.3008	417300	34.3751	3.46356	652444	27.6195	2.71153
374465	7.99182	6.8299	2671356	17.8046	7.96171	417716	7.38589	1.22598	653527	15.9532	0.465032
375466	6.47285	4.28862	2681552	15.0524	-1.60443	419094	7.18163	3.53366	653528	15.9254	1.51874
376312	14.9038	3.00502	2687373	13.9678	0.437572	421894	9.67179	5.01498	653529	7.03574	-2.00452
378020	12.9329	3.53563	2692409	24.8338	2.4135	423123	11.3468	5.94968	657502	6.10967	-5.7127
382801	6.07226	3.67596	2692410	10.0083	5.4702	423305	21.229	-1.00195	657701	13.4511	-6.13187
382802	10.6277	6.59828	2701822	18.9023	4.04324	423306	66.7613	5.63727	657702	17.7955	-3.71473
384916	9.48487	4.33141	2702025	7.62324	6.49694	423549	7.44507	4.71817	657703	29.46	-6.91168
385530	15.8092	4.3808	2705628	10.62	3.70915	424637	10.4157	-0.175248	657704	19.3863	-2.02716
385754	20.2614	6.40524	2707899	8.67056	4.82183	424897	19.8758	-0.0158062	657705	34.6472	1.61592
386392	9.25962	3.12364	2718666	16.4943	1.08366	426054	21.5078	-1.49143	657706	10.3258	5.82574
386393	7.05964	5.00277	2719575	10.632	6.32241	427454	11.3238	2.19224	657707	12.6887	6.07421
387152	7.39082	2.57774	2722754	9.28977	3.31665	427455	5.78384	3.68592	657708	120.859	8.79989
387349	9.1138	5.27951	2722765	9.90444	4.22699	428273	6.10821	-0.0902016	657709	233.986	13.3289
388264	5.45698	3.73819	2722831	12.5843	7.74602	428787	10.8291	2.87792	657710	58.1335	5.85113
388319	6.69007	2.21371	2738855	10.581	-1.74416	429067	16.6743	3.42275	657711	10.3258	6.11072
391239	8.02846	-1.32417	2739053	27.968	6.42033	429474	15.0658	-1.2897	657712	12.6887	2.67071
394550	8.40918	5.33937	2740316	9.65014	7.29142	429587	13.6649	-0.0745999	657713	53.1926	-1.9454
398440	8.92413	4.21981	2740477	10.0609	0.273896	429588	13.5933	0.715883	657714	21.1728	1.59556
398441	10.2767	-0.825714	2743669	10.899	7.57393	429948	34.2862	3.10748	657715	15.555	-4.18158
403859	7.67319	4.2161	2744524	14.0327	5.4026	430035	11.2295	2.2365	657716	21.5914	-2.39656
405652	7.48466	6.05528	2752701	9.67055	2.84996	431747	14.3136	3.8345	659647	8.018	-0.82178
405986	6.55441	1.55822	2756970	12.8989	-0.0820326	432653	19.5628	6.84325	659648	20.7815	0.224501
410375	6.16389	4.56447	2768639	7.30951	1.24501	432875	8.82125	1.20314	659649	43.7634	2.72517
410626	6.78949	1.64618	2769031	17.2427	1.60625	432912	12.7715	4.29416	660304	8.96525	2.61896
410631	6.75054	4.3735	2770773	17.2954	2.16621	432981	9.02468	5.2805	661144	8.01212	5.97075
414055	5.9697	4.03584	2776173	9.11206	6.76649	433187	14.104	1.01233	667278	11.8933	2.04348
414865	7.58805	4.06825	2807417	22.6915	3.44123	433228	7.1575	6.2292	667279	10.4642	1.9488
416935	7.75672	3.99556	2813762	11.6543	-0.57553	433594	19.7576	-0.00846506	668050	38.0848	3.17662
416936	5.81169	-1.05553	2814747	9.18479	4.73337	435327	25.6371	5.78606	669158	7.60088	3.1854
416940	7.08505	0.0868521	2857284	8.52863	2.98103	435814	33.2678	3.43472	669509	7.13375	3.16092
416942	33.534	4.84656	2873733	7.47006	6.39218	435967	12.8361	9.37361	669510	9.03733	2.21163
416945	7.08505	-0.105941	2896944	15.099	1.41484	436067	12.3174	1.00517	669515	9.03733	-0.650643
417300	7.79797	3.46356	2907353	6.62235	0.986877	436519	12.2044	8.88832	669946	7.60745	1.64779
417851	6.01459	3.89742	2914231	5.93863	1.03117	436723	6.90453	-1.32271	672465	8.0957	1.1516
419094	9.0187	3.53366	2921202	19.8684	-0.0273378	436729	13.1474	-0.381222	672687	18.2092	3.85595
420905	7.99352	1.38409	2926779	18.3584	0.627375	436730	13.675	6.68816	674109	6.68387	5.63526
421894	14.6648	5.01498	2945502	11.9219	1.6704	436806	12.064	1.53303	674840	5.72907	0.359602
423031	5.19652	0.665057	2950487	15.7299	10.076	436893	19.7948	2.46339	675073	15.2461	6.29431
423036	5.19652	-0.884901	2974589	10.4822	0.197172	436894	13.4362	-1.74124	676127	6.22356	-0.545683
423123	12.2958	5.94968	3017346	10.2348	7.16427	436937	6.81813	0.940354	679156	10.1646	3.71601
423301	7.89229	-0.658786	3018563	20.9654	6.96694	436968	21.6188	5.11295	682228	17.5876	1.2361
423305	11.7215	-1.00195	3020872	8.3524	2.81426	436980	14.5315	7.72568	686336	14.1427	3.83834
423306	39.575	5.63727	3022067	9.42137	6.19994	437258	15.7766	0.630515	687765	11.3885	0.461379
423307	5.82558	5.96016	3025605	13.3726	10.5669	437328	12.3255	2.45058	689703	6.94677	0.868116
423310	10.3748	2.66602	3052005	16.8217	4.62565	437443	10.7632	-0.777745	694852	22.6253	5.87465
423330	6.83576	0.592819	3074615	20.327	5.59098	438632	10.8219	2.47217	696746	6.07453	6.11377
423681	6.63903	-3.85422	3087351	20.136	6.30384	439267	5.75269	5.38444	697013	6.06751	6.70739
423682	6.26796	0.970556	3093529	37.1012	8.33753	439805	16.159	2.77324	700623	10.7764	2.71911
423683	8.18093	3.16563	3097927	12.6585	3.28742	440238	9.15135	2.62557	700629	8.19808	-1.93086
423684	26.2856	0.296394	3108748	28.6891	3.61074	440390	20.483	6.84344	701432	16.8523	8.54386
423685	19.2939	0.681929	3122099	13.6284	2.78845	440780	30.1118	0.118447	706252	8.29027	2.73286
423686	11.7973	-0.74103	3131691	19.4983	7.88987	441217	6.75858	1.36909	707386	6.23229	0.707222
423687	8.20952	-1.24215	3141036	7.61256	2.633	441219	7.44375	1.84978	715289	8.26684	4.53955
423692	7.75584	1.3429	3145156	9.31356	2.06955	441809	37.4373	3.61038	720146	10.7725	6.98206
424637	16.2227	-0.175248	3151106	10.1084	4.22798	442655	8.42086	5.25799	720151	10.2833	-5.62604
425244	6.48474	2.65804	3173445	5.95479	7.3227	443434	51.8475	0.834281	720846	8.06831	4.30492
426054	7.03771	-1.49143	3175816	11.324	2.49299	443436	15.6663	2.99549	721174	11.9134	0.858168
427172	7.29668	1.87632	3178959	14.6209	2.73538	443646	20.5331	1.90265	721343	11.2037	8.51342
427454	7.88317	2.19224	3178964	6.57921	-2.78595	443769	20.8836	-0.0603539	723977	5.98418	1.62388
427455	10.4797	3.68592	3181698	13.8057	3.63105	443799	5.50535	1.37205	723982	10.8813	6.08536
427766	5.755	3.07114	3208639	9.7453	7.82732	444142	8.05195	4.38375	723996	5.9735	1.91577
428160	11.7336	-0.424884	3208717	19.9231	0.0542773	444143	23.7025	4.33999	724199	6.51445	2.85579
428787	7.02418	2.87792	3211679	12.0883	4.72672	444865	7.36609	3.05944	724200	9.27097	4.29485
428788	6.75472	-0.64014	3213152	11.2628	7.5503	445510	17.3661	0.940912	724382	6.53899	-0.916904
429057	7.46893	3.95551	3218727	8.92863	0.519284	445511	46.0984	5.99851	727518	10.2233	8.63665
429136	9.09159	0.522651	3226800	7.75046	1.75478	445782	14.6843	3.52436	728944	7.72448	6.56928
429143	8.40941	-3.6898	3240678	13.2853	0.241994	446143	16.313	4.59741	740910	13.6042	5.4868
429227	8.76929	-0.552908	3251456	23.1428	0.238312	446986	26.4761	-1.57763	740911	24.047	1.02587
429298	6.14421	-1.82149	3255240	11.766	0.848106	447251	12.2283	1.98781	744708	8.07745	7.08198
429587	6.62084	-0.0745999	3273944	9.12513	4.00085	447999	17.0554	5.4545	746162	7.5248	6.25648
429635	6.28895	0.609865	3296616	6.67835	3.87029	448498	9.07406	6.60815	748926	18.1731	1.39429
429830	8.10136	1.19214	3297948	9.96071	5.75646	448500	6.99591	6.03935	748927	14.1007	3.3508
429948	7.05829	3.10748	3300165	23.057	7.85754	448713	7.72083	4.07352	749060	8.19505	4.95525
432564	6.86059	5.82965	3302839	8.49464	3.80965	448714	7.393	1.22906	750631	7.04601	2.7549
432875	19.1433	1.20314	3315830	11.8657	7.52566	449215	12.7418	1.06717	750632	7.05771	2.05413
432877	7.89224	1.1253	3315959	9.69898	4.12438	449913	14.806	2.75669	753172	12.461	8.73188
432880	5.51284	0.168718	3325743	41.7136	5.9238	449938	6.42769	-0.44971	758317	12.4233	6.63176
432912	9.64958	4.29416	3330634	6.72345	7.8789	449945	12.0874	-0.803341	758773	6.01392	3.19255
433004	7.62995	4.73347	3330635	18.0213	7.72912	449973	8.92008	1.60302	759910	30.2637	3.16446
433071	9.31237	0.562322	3332325	22.367	7.73476	450740	7.43667	-1.42214	761184	20.1641	5.94653
433187	6.09583	1.01233	3332404	8.93606	9.16	457804	6.7463	1.93686	761486	8.04063	1.33583
433226	7.62956	4.7404	3353131	10.3641	1.35003	458529	10.3313	2.03943	761487	6.5574	9.20952
433228	24.2709	6.2292	3357492	17.4864	2.34431	461127	5.60276	2.55858	762893	8.61766	1.98926
433594	19.4994	-0.00846506	3364266	22.8498	3.74918	463190	7.03759	1.971	764406	31.1752	1.29033
433632	8.05231	8.5763	3365063	27.9853	2.77806	463280	17.8297	5.16506	764407	33.8527	4.87402
435327	35.6509	5.78606	3365064	6.0797	3.43028	463928	7.22348	3.3459	764408	8.06489	6.93507
435780	5.41703	-0.373152	3370965	11.6926	9.63316	464607	13.6462	0.859482	764409	6.74213	7.55561
435814	13.2337	3.43472	3372576	12.2537	4.22461	465088	10.3063	-0.728252	766668	11.0696	4.60687
436440	6.17748	3.78049	3376600	7.23317	2.80474	465230	19.3505	1.20784	767632	7.86836	6.20957
436518	10.2691	2.10176	3383142	15.1691	2.88131	466182	7.52886	5.45876	774339	10.7305	1.29775
436519	24.8384	8.88832	3385979	15.9663	2.06382	466221	11.3031	3.78663	782364	11.9023	3.23502
436726	5.19149	-2.32457	3387745	17.0061	4.25076	466364	12.0883	4.54228	782551	16.6221	2.95308
436729	12.9785	-0.381222	3393106	14.2161	7.07199	467094	6.57841	2.37523	782667	7.12767	4.19333
436730	9.69985	6.68816	3393197	8.56577	8.82496	467926	21.4345	6.55245	782849	7.76206	-2.89501
436731	6.84841	3.17565	3393288	10.8626	9.11509	468720	11.2359	7.80975	782855	27.4871	5.81337
436743	7.24787	3.85537	3394261	14.4813	6.30956	468936	5.66824	1.11116	783078	10.8978	1.71847
436887	8.83881	-1.04004	3395575	6.26835	1.91907	469084	6.19145	3.92595	784571	5.86814	1.74548
436889	13.1133	0.507166	3397890	15.594	4.82702	469436	13.5835	3.18707	784582	6.27102	3.54733
436890	10.498	2.56307	3402288	9.2736	4.77128	469474	16.1027	8.28084	784583	5.70851	-0.125491
436891	10.2054	0.33083	3405644	13.6739	-2.5084	469851	8.75293	7.11458	785316	9.14704	0.587253
436892	10.5363	0.501282	3410453	11.9776	8.58189	470142	7.03435	4.77354	786075	8.53699	3.26434
436893	24.6906	2.46339	3410750	8.70841	6.41161	470448	10.5703	0.0823485	786732	8.54315	0.494371
436894	16.2619	-1.74124	3413358	39.654	6.58179	471062	6.22406	2.38422	787616	11.6579	5.9404
436895	12.0824	-2.70015	3420035	12.4233	5.10709	471452	37.9017	3.36621	791723	11.7903	3.53122
436896	10.2054	-0.416958	3420047	17.9702	3.78167	471899	8.03804	3.05233	792660	8.68428	3.80814
436897	6.12832	0.285855	3420527	9.21531	1.99011	472339	7.17151	1.32276	792705	10.0043	6.04388
436898	5.50269	-2.14324	3420814	17.8274	3.77819	472488	13.1637	4.84177	808561	19.6039	7.30589
436937	7.68824	0.940354	3422772	7.77835	8.56203	473070	10.3903	6.40679	812912	12.3081	3.4578
436938	5.83814	2.44288	3422773	6.35498	3.85636	473182	13.558	3.60932	812969	13.1145	5.93677
436969	5.9047	2.43126	3423114	9.83166	4.18524	475256	8.11841	5.72687	817999	42.1398	9.54378
436975	6.79932	-2.71636	3423218	7.39108	4.10448	477009	8.08125	2.80409	820252	5.52001	0.509708
437208	9.66446	2.10792	3423929	8.19964	-1.25047	477406	10.9637	3.51433	829753	7.64811	3.32455
437258	17.7625	0.630515	3431383	14.0654	5.91529	478096	9.57863	0.562171	830403	18.1477	7.70134
437328	14.9784	2.45058	3459359	9.75523	2.42642	478759	16.2952	3.89723	831772	17.3686	6.86542
437676	15.7546	5.56893	3460195	10.104	2.77959	478760	9.51684	5.08343	831773	6.93643	0.200423
437712	7.76647	1.87249	3460244	14.349	0.942273	479015	25.1672	5.9569	831778	16.4481	-4.60765
439676	24.8378	1.97854	3464001	9.44544	2.1096	480588	16.9998	9.48727	831787	5.56012	-1.30905
439758	5.89639	-2.26684	3464177	12.1307	4.95307	480714	16.8554	6.92806	831791	8.35399	2.57
439762	11.8993	3.66954	3464432	39.7803	2.36312	481253	21.9177	6.71124	838604	6.27904	4.29403
440160	6.34563	0.762773	3464498	8.25334	2.60617	481328	5.68006	1.39092	842909	11.5339	5.50468
440390	13.9258	6.84344	3464616	19.1675	2.93135	484192	9.62731	1.8522	843877	11.1662	7.50026
440428	5.82183	4.9174	3464711	12.5883	2.88853	484758	7.65949	-1.8789	852476	5.61086	2.22525
440682	6.65129	5.08763	3464925	13.5118	1.63252	484764	18.7839	4.37438	861916	9.13772	-5.95903
440780	8.56384	0.118447	3464939	10.1809	-0.316221	484765	12.8461	1.8845	861921	11.9793	3.62323
441186	13.4006	2.20059	3465146	33.1833	0.448917	486418	12.3941	3.11612	864849	9.15944	1.83523
441215	7.68449	5.47777	3465704	10.6768	-2.70178	487515	25.244	1.60091	865259	9.334	6.25021
441608	15.3975	5.01838	3488582	20.4715	3.90437	487954	15.7375	4.88691	865554	8.47967	0.863873
441609	9.2861	1.05508	3490602	22.3744	3.81521	488785	8.77152	3.80015	866024	11.2975	5.59397
441642	8.39628	0.363907	3509067	34.6896	3.79615	488909	20.2986	1.1581	866906	6.33328	2.81454
442208	8.28067	0.780637	3510577	9.55915	8.4453	490209	5.85492	0.849565	869261	12.6852	8.09539
442212	7.39066	4.86343	3514893	18.1788	6.92972	490395	9.61032	5.8731	872754	15.5736	2.51806
442213	8.01885	1.73467	3520260	11.9766	6.97944	490629	15.1806	2.38785	872755	11.3098	2.31904
442567	13.0388	7.38847	3521769	12.5654	5.12566	491876	54.2964	6.27788	875946	10.5711	5.92273
442692	6.82755	0.237916	3526990	17.9403	4.17954	493245	8.94311	1.60375	888199	6.38964	1.07033
442693	10.0422	5.01687	3527358	6.83403	1.84983	493480	6.44485	-3.45192	889754	6.40913	-0.00675095
443434	61.1353	0.834281	3529467	9.74958	4.6174	493485	9.44691	4.68211	893003	7.12173	10.0822
443646	52.0373	1.90265	3531311	10.9513	1.26044	493763	8.83132	5.6971	908989	12.8698	12.1751
443769	9.13746	-0.0603539	3541896	10.4791	3.42832	493764	7.40352	4.3689	910048	8.5681	4.93116
444142	7.00122	4.38375	3543387	9.86091	4.76522	493765	181.678	11.551	910054	7.13071	-3.03762
444143	11.5519	4.33999	3557271	17.2497	0.552321	493769	5.807	1.01537	911243	7.13374	4.93834
444812	5.7418	5.59759	3557942	6.25273	3.53788	494047	7.14456	-1.93662	917522	9.2352	1.53745
445506	8.0519	2.73473	3565744	7.74753	-1.15162	494492	12.6234	3.54051	919107	7.85347	2.36064
445511	35.3791	5.99851	3570143	10.0443	5.10768	495309	13.6259	3.20853	920363	6.42871	-1.6001
445782	9.2512	3.52436	3577930	6.72476	5.60587	496605	11.4101	4.97211	920368	26.4606	1.09954
446143	15.2846	4.59741	3581309	22.4428	6.72899	497329	7.1202	7.19479	920369	25.7717	3.94608
446446	10.9851	2.84185	3581868	11.4249	4.63788	497473	9.26389	4.29767	921381	12.1695	3.12167
446986	8.08538	-1.57763	3595097	6.39086	1.24085	497559	26.371	7.22678	922066	7.12572	5.93878
447446	16.2769	6.39956	3595520	17.414	4.62702	497763	18.4723	4.76437	922711	11.4081	8.6365
447712	10.6848	-1.19032	3595892	15.8695	2.29148	497764	11.6384	5.90818	925338	7.87556	6.32816
448256	10.5132	5.46817	3596025	9.56768	3.10772	500644	10.6683	5.8488	925339	9.99645	0.659738
448498	44.7155	6.60815	3596175	24.1502	10.4747	501226	22.1479	4.84655	928715	5.71665	-2.34991
448500	11.9327	6.03935	3596760	7.40461	-6.07852	501762	31.1693	5.03617	928718	37.2337	-0.0686778
448714	7.55806	1.22906	3596892	9.82643	-0.0744153	501871	26.2028	5.05838	929940	10.0213	2.55238
449215	11.4866	1.06717	3613813	11.6245	5.0589	502183	15.1428	5.01792	938478	13.217	6.9821
457003	7.0887	5.42251	3620416	14.9567	-2.19662	505185	7.80687	4.22956	938735	13.7423	4.51577
458402	21.9661	3.95945	3625957	25.0044	4.17188	505186	9.24351	2.38953	940191	9.27515	8.24199
458529	8.0761	2.03943	3627810	9.97491	5.49315	508673	10.9586	4.60158	943040	6.44997	2.62733
459177	17.3441	-0.160217	3629956	18.9176	8.62321	510377	11.4208	0.436565	949740	5.73341	-4.33075
461546	8.0187	-1.10159	3630658	5.54705	3.911	510378	13.4233	1.88396	949745	14.3192	7.13305
462319	7.05738	7.81746	3636918	14.5232	1.15923	510380	11.3583	5.67796	962158	7.17824	3.04304
462522	13.4273	0.254107	3637910	9.64499	3.94363	511457	9.73675	2.60168	962777	12.9381	-0.790957
464605	15.4025	5.45179	3638373	7.04676	-3.00474	516764	11.9991	8.08992	966135	10.0931	2.82205
464607	8.64052	0.859482	3654614	9.18197	3.55783	519376	6.80752	7.33596	979815	18.7684	3.80771
464918	5.77974	0.274053	3657840	81.5943	1.11792	520364	10.7005	6.64884	982347	6.49827	0.993815
465088	10.6964	-0.728252	3657841	20.2448	-1.76079	520558	8.63449	0.234059	983143	10.166	0.62958
466182	6.08708	5.45876	3663108	15.9629	3.34021	520559	114.299	8.12655	985056	9.43811	-3.20064
466221	8.28707	3.78663	3669439	9.28232	3.23562	520691	7.22644	5.6384	986711	5.78824	0.208268
466364	12.1172	4.54228	3675342	10.1758	0.635111	520699	13.3376	3.76608	990139	9.41482	3.22515
467762	6.32327	4.08152	3675887	7.31423	7.84441	521780	7.02578	3.52746	994424	10.9886	6.31744
467926	15.0604	6.55245	3677824	10.0443	2.15398	521782	10.9104	4.66348	995275	24.6406	6.06796
468689	8.04387	2.28169	3683366	9.88731	0.156364	521928	21.2802	1.66198	995375	13.0145	4.21809
468936	6.74911	1.11116	3688007	6.80821	8.31901	522752	10.109	7.47882	995455	20.3099	6.31203
469084	8.00965	3.92595	3688126	19.5525	-1.98306	522989	6.446	4.36033	996752	17.0143	3.94601
469198	9.56015	7.86661	3688127	81.5169	2.48467	524305	8.73339	5.25672	1002719	7.25664	-2.60282
469199	5.78616	4.63537	3688128	10.1526	2.92975	524728	9.80409	3.418	1003379	10.1559	4.52652
469203	7.0544	-0.855707	3688132	18.4889	-2.4397	525180	41.5904	7.7207	1006170	8.71498	8.49044
469207	9.92089	5.65041	3688133	6.70354	-1.63575	533877	6.48884	-1.25915	1006385	7.23633	-1.47421
469208	6.42915	5.61454	3688137	6.06252	4.96924	534612	8.96259	6.3097	1006389	9.43313	2.22879
469436	9.12632	3.18707	3688139	104.538	9.05707	536086	24.8381	3.122	1006390	18.8952	2.73599
469474	13.5537	8.28084	3688142	6.06252	2.4953	536408	19.3127	4.22152	1013548	6.52335	-1.82617
469817	7.70649	-0.209346	3688144	13.8362	1.43136	537592	5.59635	6.29707	1014135	6.51007	5.09856
469850	16.9953	3.96298	3688146	5.75873	1.24351	541987	16.9332	7.02326	1014485	15.9165	5.95661
469851	14.5619	7.11458	3688149	13.8362	6.30262	545241	49.2646	8.61639	1014486	18.8559	1.71605
469962	7.31667	-1.54006	3688150	37.3582	6.19973	547991	5.46328	2.69193	1016815	7.24116	1.04012
469963	7.62861	1.50565	3688588	17.0249	1.41151	549010	6.80659	2.80421	1017736	11.557	3.26335
470142	14.1674	4.77354	3688589	8.61322	4.35898	549011	7.26398	4.66647	1018967	5.79642	2.66316
470448	23.9606	0.0823485	3688904	9.0144	7.56415	549376	10.3022	6.70284	1020169	8.69447	4.65122
470780	5.85533	-0.016513	3689112	10.8542	0.999205	549593	24.7383	5.93639	1025369	6.52214	-0.929046
471270	7.17415	3.67204	3689414	7.4172	-0.676825	554816	9.35501	3.24287	1026695	38.1022	5.71624
471363	8.94279	5.04488	3690237	7.48779	1.68801	555005	10.3825	0.782159	1026761	8.00337	7.5997
471452	14.0403	3.36621	3690238	10.2651	1.16383	555150	8.63802	4.49326	1036028	20.3089	7.33121
471587	6.06405	4.62744	3690957	6.36126	4.82784	555952	5.6416	5.62094	1036029	8.75118	6.37271
471589	14.7429	8.25878	3701508	8.02647	-0.208496	556523	7.76799	6.35542	1036033	32.3006	4.49897
471899	12.8912	3.05233	3714478	13.1651	0.314924	556720	7.59887	4.49382	1036038	32.3006	6.22366
472658	7.12387	4.95206	3715414	9.11526	2.23143	564327	6.37741	4.27002	1036043	11.6445	1.58038
473069	5.43951	4.99988	3723317	21.9037	7.94094	565786	9.87062	4.36671	1036267	7.26871	6.2327
473070	16.6259	6.40679	3728954	9.15902	3.88166	566951	11.7265	4.59287	1037954	13.8433	0.791543
475256	17.3384	5.72687	3730566	8.34815	3.70266	572466	12.5625	4.65855	1040335	9.46822	-3.24217
476305	5.73415	4.04393	3734520	10.2362	4.50513	572534	18.8431	5.26652	1042335	20.3249	5.44636
476986	5.6849	4.39464	3740784	15.7234	2.40757	572615	7.41473	1.57707	1045226	22.9207	9.91058
477369	7.41073	0.868179	3742339	10.5028	2.13534	576704	6.52333	2.44598	1051769	8.7636	-4.07156
477406	11.4146	3.51433	3743446	5.43126	2.56204	580520	6.50635	1.10433	1051777	6.56544	5.25707
477816	7.2734	-0.818209	3746412	10.3983	-3.59848	580942	22.9167	-0.22975	1051780	10.9763	-1.45878
478096	7.14239	0.562171	3747338	10.2381	5.67923	587015	10.42	-1.47998	1051785	30.3097	8.2338
478717	17.1784	0.946667	3750574	8.40834	-0.0180577	587023	7.61877	2.35866	1051792	10.2386	0.013825
478759	17.3016	3.89723	3758853	11.4227	6.54156	588373	16.5282	2.62072	1051798	37.0963	7.65602
478760	7.18212	5.08343	3762322	6.63363	6.04052	588940	7.99197	1.88182	1051804	6.5653	-1.98482
480497	10.4063	7.85244	3762323	15.4515	5.10067	591954	6.92667	5.38688	1058051	6.59587	1.99153
480498	5.77138	2.12298	3772398	9.31763	5.54117	592034	11.8343	8.60717	1067871	8.20787	1.80291
480588	13.9536	9.48727	3779313	9.37336	4.53886	594327	6.53946	2.19448	1072897	12.5475	3.73717
480714	20.3351	6.92806	3786268	9.04131	3.22302	594908	10.7695	5.64411	1078397	9.59963	7.40524
480911	6.96086	3.37494	3787398	10.4481	2.45001	599249	15.4981	4.82204	1079451	8.84364	5.58757
481038	8.05158	3.50678	3799568	26.546	4.30505	600098	36.8507	4.56	1096095	16.2862	-1.32417
481253	21.3464	6.71124	3799569	27.7572	4.88083	600689	12.7112	4.55169	1096100	12.5661	1.27033
481722	10.3914	2.9129	3830528	10.3229	-5.5414	602156	10.2544	3.97433	1101458	31.2924	5.3936
482912	5.99798	3.34987	3830533	19.9041	5.43374	607073	15.1089	2.03329	1101492	5.92648	0.190334
484764	6.27972	4.37438	3845281	12.084	5.22871	607692	27.6617	2.5267	1101768	5.92727	3.87528
487515	7.59474	1.60091	3845282	6.00707	7.95639	608471	13.6791	0.135861	1114749	20.8526	7.94084
491526	6.80705	2.45081	3845327	9.03268	2.22016	608506	5.58773	2.96561	1114754	8.18436	-2.15129
491876	6.65863	6.27788	3849299	40.6112	6.79089	611071	14.2148	9.089	1115832	5.94839	4.95339
493245	8.62355	1.60375	3852700	8.71851	6.28707	612064	30.6401	5.03082	1115866	8.18657	3.48552
493765	88.0476	11.551	3853057	9.4541	2.95039	614179	23.4169	6.13805	1115875	11.1905	-1.13772
497329	25.0003	7.19479	3854295	13.6941	2.68442	614696	19.5737	6.20706	1115889	12.6482	7.67409
497428	7.40898	0.207189	3855672	13.8527	1.26352	614932	35.6754	8.09766	1117714	12.6776	6.66533
497471	7.23935	3.94758	3855677	16.6354	3.30697	616010	8.91128	1.79232	1119678	14.9051	10.1544
497473	6.49896	4.29767	3855682	14.277	5.96025	616096	50.5223	0.448603	1121256	12.6541	3.21786
497559	18.4796	7.22678	3870024	15.4225	4.33128	616767	16.4646	3.90495	1121281	6.83309	-0.646246
497762	6.52607	5.16489	3881595	17.1394	5.5419	616835	6.53089	7.77548	1123185	9.66689	9.15857
497763	19.4051	4.76437	3896405	10.3566	5.86517	617057	9.31231	-1.65403	1130147	9.69587	-2.00753
497764	14.426	5.90818	3906025	11.3802	10.6479	619623	14.5	6.69275	1134207	8.19518	3.45262
498321	7.23629	5.65177	3918214	5.94931	3.4271	621316	9.28973	6.50336	1140291	7.47564	3.34787
501762	14.8311	5.03617	3920203	22.8901	1.66784	622140	15.5112	0.875861	1145947	14.9378	9.00101
501802	9.45594	7.7302	3920205	9.13185	0.449536	624827	17.8144	-2.74086	1146561	10.453	7.97246
501871	18.1857	5.05838	3920258	6.64141	3.07411	625888	22.3081	2.6938	1147935	17.9233	5.27834
503859	13.1458	2.92886	3950978	14.8076	5.04652	626693	9.86504	5.04757	1148247	19.4154	3.73553
505185	7.46139	4.22956	3960470	15.8175	6.38326	627318	10.7791	7.61	1148253	6.72545	-3.46903
505186	12.3926	2.38953	3960481	14.9266	3.20224	627372	14.1712	1.58348	1148864	6.74233	1.39084
507927	7.63986	6.38138	3962457	11.7239	2.36839	628205	21.2829	5.26178	1148869	6.72745	-3.88652
507996	6.19138	4.2597	3967270	9.23414	3.31089	628206	7.87195	3.41934	1152693	17.9053	2.75218
508384	6.8914	2.23866	4000290	11.6451	3.51061	628273	41.934	6.5685	1155223	14.2906	0.23732
508385	7.06842	6.09883	4003031	11.2494	1.81791	630159	14.0485	4.86268	1156738	9.01335	-4.58064
508674	9.86028	3.67777	4022741	11.3337	0.911238	630424	8.84684	3.45237	1167385	6.76965	1.87106
508907	11.5798	2.92763	4023537	11.2613	7.42196	630613	29.9407	3.50171	1172461	8.24663	6.06647
509474	5.6577	2.42391	4042617	43.8584	2.1995	630726	34.7262	9.69216	1174423	15.0953	0.308488
510376	5.86086	0.054394	4057650	28.8954	9.96648	633150	13.7747	2.27292	1174741	12.0303	-0.607617
510377	11.7293	0.436565	4061017	20.5161	6.67646	633171	21.0038	4.85763	1178875	16.4869	6.27385
510378	30.3101	1.88396	4061283	6.85608	4.79764	633527	6.94209	4.79439	1193440	6.03901	-2.26379
510379	6.47237	2.89614	4071751	6.73425	-1.03804	638551	7.83572	5.55343	1194886	9.06149	0.513844
510381	6.39666	4.11349	4075955	14.9316	0.68882	638556	11.0215	3.9572	1195721	7.55472	4.21721
513843	24.919	7.41862	4076521	8.50386	1.35443	639186	8.41926	1.98865	1224039	12.1456	6.86895
516834	5.92271	1.7148	4078289	6.37769	1.40303	639269	12.6719	4.09876	1228346	6.34026	5.80319
520558	7.03959	0.234059	4086756	10.2543	2.71862	639400	10.3601	4.64344	1235068	6.08356	1.34696
520559	49.7508	8.12655	4087041	34.9625	3.5897	639961	8.90697	5.70684	1236789	9.02762	5.82563
520691	10.0161	5.6384	4091819	8.55031	2.18809	642547	13.4677	-2.71149	1236868	6.08444	-2.42115
521782	6.0979	4.66348	4092512	8.18341	0.418869	643864	16.2875	3.88277	1236869	10.6325	4.25828
521928	7.15098	1.66198	4098821	7.59655	1.30225	644536	15.2242	0.689566	1240479	7.61145	2.30719
522752	8.28387	7.47882	4099326	9.92864	5.04262	644783	17.6248	0.454496	1242414	9.13623	6.49138
524305	7.14249	5.25672	4100413	16.843	4.06031	644956	6.69417	0.128832	1244334	9.9079	0.728741
525180	8.78317	7.7207	4100481	24.6038	3.41019	645518	31.8192	1.92219	1244335	18.3226	4.0153
536408	8.45707	4.22152	4100997	6.09314	0.282224	646159	17.9571	1.18528	1244336	10.677	2.43432
539735	5.1813	4.04326	4105577	13.9915	1.49265	647504	7.28961	5.01803	1244434	12.215	0.032971
545241	28.1428	8.61639	4108738	8.32882	4.42563	648415	14.0975	6.51319	1245680	6.09163	3.56314
549191	6.27964	1.12653	4110039	10.6455	6.52558	648956	19.554	4.75214	1249117	8.25775	4.71773
549192	11.4467	5.42298	4110288	6.67687	3.32725	649598	7.29559	0.93729	1249118	18.263	10.0256
549260	7.69412	4.94778	4111349	13.7079	6.36315	649643	14.0079	6.42017	1254961	9.04937	6.46234
549593	10.9991	5.93639	4111350	9.93091	6.13082	650148	11.2844	0.938016	1261936	9.15619	1.99089
554816	12.5061	3.24287	4114062	14.294	3.92964	652063	19.1797	-0.443108	1262298	7.64475	2.00832
555005	6.01185	0.782159	4114585	10.7702	1.7162	652086	38.013	9.13783	1264288	12.9848	4.76512
555855	12.3685	1.90857	4131672	16.3577	3.24108	652180	13.3407	3.58552	1265157	10.7197	6.05189
560214	7.86739	4.40712	4133190	21.7213	4.83351	652444	30.1176	2.71153	1269808	10.6828	1.37786
564327	5.62052	4.27002	4136358	12.3418	2.54782	652476	7.8854	0.517735	1272333	6.10985	0.558728
566863	5.46121	6.75505	4137671	7.425	2.80579	653294	14.8141	-0.386273	1272334	9.92094	4.33841
566946	7.55552	-1.32417	4138818	10.3734	2.53334	653312	36.834	2.69385	1272869	16.016	4.8713
566951	6.36013	4.59287	4140446	10.2237	7.10765	654814	9.74179	2.37629	1302694	9.9623	0.210432
572534	11.0348	5.26652	4141541	11.3721	6.95742	657701	9.99142	-6.13187	1310537	14.5484	-1.20163
574122	12.8941	0.868116	4143379	16.2255	2.99184	657702	9.67152	-3.71473	1310538	48.0453	4.81885
587014	7.56881	2.62137	4143575	50.3765	6.76514	657703	19.0179	-6.91168	1311254	13.0403	4.78717
587015	16.7115	-1.47998	4147091	11.3967	6.30724	657704	11.3805	-2.02716	1311445	9.16888	4.04902
587019	13.623	-3.55251	4155224	7.58701	1.38831	657705	18.4307	1.61592	1311701	18.7181	4.47501
587024	5.87715	0.270441	4162256	15.6771	6.52013	657708	18.6265	8.79989	1320790	19.0845	3.66118
591333	7.76915	3.90282	4192884	11.0313	0.0588848	657709	194.942	13.3289	1320791	9.94265	4.75917
593237	11.4801	6.46471	4199113	5.53203	6.25482	657710	20.407	5.85113	1320795	11.4989	-0.0385258
594942	6.66898	6.6324	4199942	11.4893	4.5725	657713	10.0631	-1.9454	1320796	12.2091	-3.95675
597221	7.53539	-1.59194	4200549	9.38088	4.46537	657715	7.69539	-4.18158	1320801	10.8324	9.30445
600097	7.91456	2.89368	4201397	11.0409	0.815326	659648	6.84773	0.224501	1320846	11.4683	10.433
611014	13.765	5.29105	4201885	10.8803	0.551031	659649	14.7727	2.72517	1326469	9.18754	0.276294
611071	12.1371	9.089	4203916	13.985	-2.26358	660556	5.38244	1.70595	1326474	13.0106	2.97231
612064	7.71046	5.03082	4218488	7.06224	4.63183	660558	16.3396	2.98738	1330838	12.1954	3.89838
613269	7.04358	3.51194	4218493	7.06226	-3.40496	661580	11.1586	1.15259	1342648	6.10008	3.61288
613270	8.24349	5.56885	4219048	6.661	2.89145	662639	8.63584	3.30821	1343659	6.87004	6.37308
616096	14.339	0.448603	4219474	12.0455	3.45223	666325	19.7011	5.49807	1345416	34.2966	8.11773
619623	10.9965	6.69275	4219485	12.6804	4.33414	666330	9.15533	-0.224992	1345591	16.8068	9.37541
620221	7.453	6.18017	4219543	8.48017	2.82657	666335	8.66368	1.96126	1345613	9.28517	10.0569
621964	8.5125	7.60498	4219600	9.48968	0.490642	667278	7.87861	2.04348	1346039	13.7282	6.08672
628029	7.99066	4.02977	4220266	7.92892	5.53111	667355	6.5962	3.02568	1348548	9.14825	-0.118205
628204	9.57673	7.1135	4220627	6.89752	5.00861	667788	5.99671	1.36597	1348553	6.86873	-1.21522
628205	23.4374	5.26178	4221726	71.7189	1.97631	668050	39.3617	3.17662	1350547	16.887	5.17263
628273	7.9763	6.5685	4221727	7.53327	1.33579	668881	11.4256	2.39428	1350548	7.63912	3.15811
630726	26.4426	9.69216	4224225	9.45851	5.23339	669509	7.6017	3.16092	1353339	6.09991	4.42873
631314	11.7079	4.61969	4242250	13.5949	2.94613	669510	12.0485	2.21163	1355181	9.13465	3.27507
631563	10.6567	1.79077	4260231	8.28321	3.48758	669946	7.21558	1.64779	1356137	14.9002	6.85134
631900	6.39438	4.91927	4260253	7.29185	7.61905	669973	11.0591	4.85433	1357071	6.85229	4.85686
633150	9.67348	2.27292	4262872	8.27881	4.91252	670163	8.88991	3.97708	1357996	12.2255	1.61299
633152	7.4967	0.975426	4263362	15.4708	9.02946	670448	12.2529	5.35575	1360903	7.64025	-2.69262
633527	7.46196	4.79439	4263495	9.05256	2.3208	670466	43.3512	4.65823	1361123	12.9714	3.69205
635015	8.28129	1.53787	4264322	11.0689	3.02771	670531	8.29526	2.28451	1362699	12.2059	5.39068
639524	18.8613	1.25653	4266630	12.204	3.94397	672405	11.2819	-1.92912	1366870	10.8363	7.94397
639614	7.49677	0.467606	4271043	11.0215	6.00024	672465	7.81683	1.1516	1367381	9.03666	6.75272
642525	11.4474	4.86952	4272551	6.85399	4.6691	672687	18.7251	3.85595	1368534	7.62875	3.32114
642526	6.83979	1.25274	4276890	8.59922	9.22505	673146	14.044	6.67914	1371598	15.2436	2.76056
643881	6.97953	2.51426	4285645	6.43787	0.158846	673147	22.4621	1.1489	1376428	12.8742	1.65966
644536	14.7599	0.689566	4295905	8.92796	1.54802	673427	18.3161	4.1546	1378544	6.07261	2.88621
644542	6.68258	-0.729337	4295906	10.479	6.12553	674289	8.81129	5.63437	1378545	5.56674	4.53929
645518	16.8372	1.92219	4323571	17.3317	12.981	675763	11.3851	0.830796	1380758	6.06872	3.90337
646441	8.79025	2.09676	4328100	32.4057	-0.486907	676141	13.2573	4.72696	1388715	21.312	5.06246
646526	9.26804	5.11857	4337494	12.2233	8.85308	679156	11.2739	3.71601	1388716	9.86051	3.82198
648484	6.05951	6.97113	4341126	24.4053	6.34233	681440	8.31935	4.55017	1388720	21.312	-0.984654
649483	11.6266	4.40748	4345103	7.58947	1.07401	682228	16.7525	1.2361	1388721	17.5148	-2.65482
649797	13.4554	4.56104	4353838	9.37262	6.34779	683446	11.1801	6.29489	1388726	38.0589	3.48924
649803	5.89407	-2.04414	4368908	5.88253	-1.34736	683855	8.06052	3.03643	1388919	9.10959	8.71498
650215	7.82958	2.78887	4382124	120.957	7.65594	684064	7.76425	4.62243	1390859	8.35066	3.07429
650216	11.106	3.18511	4384248	11.954	0.961125	684066	9.27346	5.79979	1395012	8.32193	-2.70931
652063	13.1942	-0.443108	4397282	6.73469	2.77536	685212	7.98721	5.07217	1395014	31.1286	3.39481
652086	11.7866	9.13783	4412834	12.2003	1.36424	685535	10.3235	2.14483	1395016	12.9254	1.10731
652444	27.7624	2.71153	4414722	13.4182	3.01284	686336	83.1713	3.83834	1395017	8.32196	0.0042946
653527	16.9779	0.465032	4419277	9.21041	4.76339	686414	27.4072	5.39174	1399761	13.6182	0.868116
653528	14.8303	1.51874	4419831	10.1006	3.26625	687766	7.81062	2.26403	1402915	9.96367	4.45921
653964	11.3142	5.74463	4432601	10.7385	-4.3773	689983	8.40654	2.37629	1404125	6.05798	8.64721
655094	10.5086	0.868116	4436828	11.0803	6.57913	694157	14.3355	3.96228	1406483	7.58652	2.20485
656163	5.66439	0.386193	4454752	11.4268	3.88995	696746	8.98346	6.11377	1406881	7.55666	2.87909
657703	18.107	-6.91168	4461068	18.648	7.62664	697013	15.2279	6.70739	1414015	16.0857	7.44772
657705	12.9731	1.61592	4462512	9.3922	1.90708	707386	10.5574	0.707222	1414016	18.1776	4.33118
657708	41.1099	8.79989	4465565	18.4547	-1.42583	708326	8.22812	4.00935	1414020	10.6099	0.599213
657709	269.003	13.3289	4470696	13.9213	3.42408	709129	20.2562	5.20747	1432375	7.5242	4.73244
657710	26.2344	5.85113	4486589	12.9276	4.61085	710752	5.88148	3.36401	1433446	9.81786	2.26719
657713	16.7527	-1.9454	4486891	13.2543	4.57746	711092	16.5181	2.74208	1434287	10.562	3.06907
657714	7.29108	1.59556	4517363	20.1845	8.75848	711763	11.3357	5.0486	1434897	20.4317	1.91719
659647	9.65059	-0.82178	4517364	6.90961	9.03462	713217	29.779	4.31715	1435100	9.79761	4.69192
659648	21.3488	0.224501	4517489	14.4955	2.10293	715289	10.4201	4.53955	1435173	6.76973	-8.53338
659649	33.3072	2.72517	4518303	15.2576	7.52533	716506	12.6709	4.29777	1436335	10.5399	2.18134
660304	12.9702	2.61896	4520599	16.8947	-0.734302	717022	6.81298	2.93976	1445973	7.51443	1.44739
660558	5.67788	2.98738	4524728	17.23	6.17147	719614	14.5392	4.53115	1447652	6.0116	2.81517
666325	11.6908	5.49807	4524739	14.0256	7.47517	720146	19.336	6.98206	1460452	5.99664	0.101127
667278	11.3484	2.04348	4538521	16.5708	2.3297	720151	17.484	-5.62604	1460553	52.6473	6.0494
667279	9.22329	1.9488	4563913	9.94625	5.08435	720156	17.484	1.87853	1462475	6.73531	-1.73773
667317	6.68033	-1.12994	4563914	8.08045	4.1612	720846	10.4843	4.30492	1462574	26.5557	1.75385
668050	30.28	3.17662	4563936	11.6591	4.46372	721343	26.7338	8.51342	1469181	8.23778	5.17119
669510	12.2146	2.21163	4585438	11.4095	8.4325	723982	8.46688	6.08536	1472395	14.9749	2.03668
669516	5.60365	-3.56044	4602952	8.59727	5.50347	724682	6.35849	2.6197	1472764	12.6796	3.41182
669521	8.66889	4.1648	4614667	10.3319	3.30733	725773	5.23151	7.27661	1477454	7.47214	3.84054
669946	6.80384	1.64779	4616181	10.5449	6.55987	727232	6.91439	-0.031983	1477455	19.3533	4.29115
669969	5.60757	6.12722	4621312	29.872	10.227	727233	8.12098	5.57753	1477468	6.73236	0.0291684
670448	6.27252	5.35575	4631823	8.29356	10.8132	727518	64.8377	8.63665	1485165	12.6403	3.42705
670466	7.89418	4.65823	4643690	19.025	1.38921	728358	14.6199	10.467	1485356	13.4382	3.30261
672566	6.27147	2.87529				732656	27.3691	9.16537	1487662	14.9357	5.42629
672687	18.0749	3.85595				732782	40.5798	2.75074	1490168	6.70922	5.84014
675073	6.8296	6.29431				740910	11.0904	5.4868	1491652	31.3985	6.29755
679156	5.75197	3.71601				740911	15.6782	1.02587	1493184	9.69303	-3.18769
682228	6.89576	1.2361				743119	9.32852	5.09284	1493185	13.4495	4.55632
684066	11.7191	5.79979				743709	19.8271	6.7117	1496131	14.1111	1.39014
686336	28.7542	3.83834				746162	17.4711	6.25648	1506568	12.664	1.72652
686414	8.04684	5.39174				746242	5.89472	6.55023	1513480	8.15926	3.9096
689703	12.9243	0.868116				747090	10.3914	6.3659	1515761	22.365	5.13533
694852	9.37012	5.87465				747098	8.5909	3.17466	1519388	12.6354	1.48315
700623	6.62252	2.71911				747669	10.2293	4.97745	1521546	10.3902	3.79575
701432	10.2799	8.54386				751771	6.5654	-1.58895	1525095	11.1203	0.420863
715964	5.93377	4.10294				753172	8.9286	8.73188	1528177	6.68041	3.85232
720151	8.00793	-5.62604				753174	6.88204	6.5072	1531246	17.7311	7.7207
721174	6.83427	0.858168				758317	8.66195	6.63176	1531470	6.65794	1.82241
728944	5.85155	6.56928				758773	15.5296	3.19255	1537600	5.92421	3.74236
740910	9.8918	5.4868				759343	18.6107	5.13744	1537921	8.8692	1.71939
740911	12.9628	1.02587				759426	6.42266	6.20481	1537923	5.92255	-1.9377
743662	13.2891	5.46231				760009	9.45581	5.90453	1537966	9.63145	4.0268
743663	8.01719	0.941226				760345	9.64522	1.70452	1538564	8.89677	2.06971
744708	10.7269	7.08198				760767	15.0627	7.54527	1542246	9.63426	-0.955864
746837	8.43501	4.3967				761184	38.9912	5.94653	1543401	14.7844	5.30006
748926	16.1626	1.39429				761486	12.3092	1.33583	1556831	15.4775	5.56076
748927	10.8707	3.3508				761487	16.5185	9.20952	1562262	8.79694	1.65181
749060	10.1557	4.95525				761904	13.403	4.07184	1562263	5.87436	4.93603
753172	8.67808	8.73188				762385	14.3837	5.26011	1566585	16.1824	2.44319
753174	6.57135	6.5072				762750	6.66355	1.48763	1567488	11.04	2.16303
758317	16.492	6.63176				762893	17.3997	1.98926	1568940	16.8746	0.842327
759910	16.9332	3.16446				764317	9.89521	-4.57536	1571920	6.59966	3.83883
760009	12.0582	5.90453				764402	5.12744	-0.835235	1572949	7.36366	2.84805
760767	11.2929	7.54527				764406	28.1076	1.29033	1578383	10.2927	3.95801
761184	17.7837	5.94653				764407	35.2059	4.87402	1585003	6.60321	6.9851
761482	5.53914	-1.63676				764408	15.9059	6.93507	1590701	12.4594	-1.05982
761486	6.16414	1.33583				764824	12.8161	-1.23762	1594942	7.33871	0.881112
761487	23.6471	9.20952				766457	23.4862	2.61666	1596393	23.5429	6.95948
762499	6.45014	3.77191				766668	8.34567	4.60687	1596995	5.87226	-0.268212
764402	8.78175	-0.835235				767029	42.8478	2.2046	1597746	8.83667	-1.23615
764406	16.0636	1.29033				767632	9.93927	6.20957	1597946	21.5946	3.84715
764407	27.5475	4.87402				767823	15.4836	5.22709	1598149	8.07997	-1.71286
764408	10.3139	6.93507				767958	7.17262	-0.201815	1602313	21.0704	7.7651
764409	5.51193	7.55561				767959	7.0275	0.845494	1602314	15.4511	1.33611
764410	8.46866	6.24373				769415	22.453	5.87155	1602315	25.6888	7.98129
764824	11.0256	-1.23762				770078	23.6974	5.97549	1602316	13.2438	6.03266
766457	7.87296	2.61666				771518	8.24915	1.37634	1605360	8.80105	3.0579
766458	9.36032	3.34907				771965	9.82197	3.13818	1605815	5.86642	6.08511
766668	10.0284	4.60687				773153	8.88518	3.70384	1606824	10.2664	3.33257
767029	10.9688	2.2046				774339	26.9753	1.29775	1606825	24.3046	5.74063
767632	16.7639	6.20957				774408	5.65814	-2.96144	1606826	15.4214	3.90764
767823	10.7023	5.22709				774686	22.5754	1.39731	1614962	12.4826	6.58324
767958	6.58567	-0.201815				774745	11.4932	4.00796	1615699	18.3734	5.08405
767959	9.04881	0.845494				775454	5.66018	5.52249	1629969	9.52315	5.5356
774339	20.6192	1.29775				775455	6.62086	2.05613	1637836	7.31882	7.08566
774745	8.73066	4.00796				775460	6.62086	2.68234	1637860	7.33339	4.11135
775445	9.13755	9.32132				775463	7.49736	2.35462	1637863	28.0988	5.77426
775450	5.24626	2.91309				775465	6.71647	1.05804	1637864	9.52182	0.719024
775454	5.24624	5.52249				775860	5.9678	5.32488	1646639	16.9324	5.34639
775465	8.75137	1.05804				777139	15.7643	3.88851	1646640	12.3803	7.0578
775572	5.58338	4.93214				778218	5.98389	4.95982	1650319	5.84292	-1.93692
776360	6.93559	1.14057				779902	12.2698	1.79289	1657820	6.57073	-1.65093
777139	6.93427	3.88851				779946	9.51836	4.69144	1657829	25.476	4.89758
778024	14.7905	2.22056				781152	14.2975	5.2764	1668602	12.3688	4.8387
778450	6.26138	0.54457				781157	6.05525	-3.09128	1675216	11.6741	2.51881
779902	7.26589	1.79289				782220	16.4286	0.404081	1677276	10.9261	6.9581
779946	11.9614	4.69144				782364	21.3447	3.23502	1685274	26.1781	3.17547
780042	7.91222	0.787904				782551	16.0413	2.95308	1686187	24.0178	2.01335
780747	6.71515	2.67443				782667	15.8533	4.19333	1690855	5.80752	5.02074
780748	12.5148	5.83828				782855	11.5515	5.81337	1691059	15.3086	1.79338
781541	8.10781	-0.910312				783078	7.3566	1.71847	1701820	8.71625	1.70848
782364	35.6237	3.23502				784015	6.96938	5.37733	1704002	6.53086	4.67636
782550	10.0258	2.40855				784574	6.65281	-1.28999	1704155	13.1044	2.52108
782551	45.8564	2.95308				784579	6.84122	4.08071	1705262	7.23208	-0.104101
782667	39.2667	4.19333				784580	12.6435	0.776378	1712897	10.1527	8.58763
782855	77.7439	5.81337				784581	8.31487	6.00275	1713110	9.09332	0.267179
783077	11.496	4.55836				784582	31.3039	3.54733	1716797	5.79246	7.28535
783078	23.0247	1.71847				784583	17.5412	-0.125491	1718198	32.7169	5.66733
783316	7.84852	2.37623				784584	9.6744	3.82248	1719863	7.22849	3.88358
784015	10.5586	5.37733				784585	6.0949	-0.682786	1724973	7.23455	1.81855
784545	7.63809	-0.292006				784589	7.53527	-1.99093	1725442	6.5026	6.91863
784574	5.66244	-1.28999				785360	24.9018	4.46101	1733094	11.564	4.65439
784575	7.04851	-0.306804				785720	11.5558	4.46406	1733095	22.5227	0.177333
784579	7.68261	4.08071				785903	5.79785	2.30064	1733096	13.0401	1.30233
784580	25.899	0.776378				786075	21.1024	3.26434	1733098	7.96733	-2.08844
784581	10.8011	6.00275				786631	9.08101	-0.90784	1733099	7.98167	-1.89213
784582	11.99	3.54733				786767	11.5175	7.52715	1733100	8.69807	-0.20302
784583	23.7431	-0.125491				786768	6.90402	3.398	1735156	6.50276	3.44329
785033	7.96726	-1.49227				787616	163.535	5.9404	1735281	10.1545	3.82044
785240	8.10714	-1.82155				787821	28.4912	4.30077	1739219	8.70598	5.22389
785316	8.75308	0.587253				787887	9.36798	3.98251	1741436	12.2866	3.09164
785318	7.4078	2.82235				788141	16.9462	5.08081	1741461	16.6405	7.76556
785359	6.53154	6.75189				788245	6.62224	1.03461	1742157	7.21697	5.26957
785360	8.61819	4.46101				788318	7.70708	-1.04633	1742525	7.94703	1.69663
785445	10.5768	4.54403				788975	10.8421	-1.94774	1743713	10.8681	2.87703
785720	14.8189	4.46406				790723	7.81452	-1.9743	1748662	10.8673	4.33039
785903	11.0396	2.30064				790724	12.4599	1.3103	1751128	12.291	-0.553381
786075	21.3028	3.26434				790790	10.5515	2.81791	1751129	19.4882	8.17416
786076	10.3576	3.82289				790858	7.68954	-2.25682	1751136	5.78064	-1.86159
786631	11.0178	-0.90784				791420	21.4816	2.26751	1751142	16.2554	2.86999
786732	7.7135	0.494371				791723	11.3328	3.53122	1762671	40.187	7.67865
786767	8.16417	7.52715				791734	7.88297	2.77883	1766448	10.0483	5.12765
787616	28.5094	5.9404				791771	10.0663	3.52647	1766610	10.0916	7.66333
787665	15.2037	7.6732				792660	13.5151	3.80814	1766711	15.9162	4.24776
787821	19.0916	4.30077				793049	8.38169	0.224389	1766847	7.70944	0.759932
788245	13.6424	1.03461				807737	17.2015	2.04283	1766848	11.5049	-1.95386
788246	7.87329	1.36509				807760	6.45309	-0.753986	1767101	9.39201	3.09874
788247	9.81318	2.67389				808069	18.2323	3.61841	1769138	7.91851	2.555
788637	14.0651	4.44602				808561	18.78	7.30589	1769348	10.2327	5.92784
788975	7.02092	-1.94774				816736	45.7531	4.49361	1769571	12.2409	5.50211
790724	7.4084	1.3103				817999	131.74	9.54378	1769590	10.1008	0.63364
791420	10.9549	2.26751				820251	30.7182	6.51477	1771262	18.7094	8.37108
791484	5.71693	-0.518752				821929	9.41437	0.271715	1771263	14.4599	2.19223
791616	10.6801	2.97292				823715	19.4511	2.26182	1777021	10.809	-4.00086
791723	17.8801	3.53122				823810	7.48977	-3.00427	1781857	12.9185	5.0821
791734	11.509	2.77883				823881	9.93591	0.723769	1781935	15.8061	3.76757
791735	6.40188	1.21889				824182	11.3125	6.58094	1781937	11.5523	0.997375
792660	18.1793	3.80814				824524	57.415	1.34658	1782656	22.3503	8.3877
792705	13.3839	6.04388				825311	22.6982	3.12308	1785928	20.1761	1.29852
807737	12.1599	2.04283				825551	14.1612	4.1318	1785929	11.4457	2.18359
807759	9.76668	7.98848				825619	15.9373	4.32706	1789682	10.0565	-4.38761
807760	5.77935	-0.753986				825621	7.82424	8.38618	1793108	9.43547	-0.92435
807997	6.23095	-0.601099				826284	13.8659	0.381047	1797656	5.72603	1.99434
808004	8.42112	-2.3083				826395	31.0885	8.00449	1800563	9.98897	4.36731
808069	9.32935	3.61841				828150	22.7735	3.65837	1801603	11.8141	7.96119
808077	7.7175	2.44814				828802	27.2206	5.01572	1813246	5.70043	-1.53737
808561	24.1607	7.30589				830242	13.2048	6.97066	1814744	6.40557	5.62575
808564	7.55862	3.49214				831287	8.98939	-0.494716	1814843	12.811	6.41367
812912	13.431	3.4578				831772	6.94276	6.86542	1818761	11.3785	3.04793
812969	9.18771	5.93677				831872	10.4781	3.99478	1820148	8.55859	2.92932
817999	26.7387	9.54378				834118	36.9109	4.56573	1822833	7.12039	-2.1099
820251	8.41817	6.51477				835549	20.4071	3.82294	1825086	9.9463	2.65246
823881	11.3041	0.723769				836878	16.5922	9.72248	1832183	14.2318	5.66555
824182	7.07102	6.58094				838049	13.5058	1.5198	1838435	19.8313	0.263496
824524	11.1395	1.34658				838604	12	4.29403	1839667	16.9088	8.34938
828150	5.52901	3.65837				841074	13.8843	4.78182	1841020	9.18146	3.36427
829753	11.3904	3.32455				841075	5.41085	1.7339	1844052	7.78466	4.25516
830403	13.4173	7.70134				842556	14.7852	7.65924	1844667	14.8919	5.30006
831772	11.9099	6.86542				842909	18.2049	5.50468	1850138	19.1669	6.0256
831778	11.0132	-4.60765				843877	8.684	7.50026	1868351	5.62699	1.13056
831783	5.53585	1.69514				845966	14.67	3.77379	1868959	12.6612	2.92188
831882	6.2649	0.632264				847622	16.6407	3.36271	1870071	9.83284	0.863386
832652	6.94382	9.07978				847758	8.13124	0.939343	1871784	9.84006	3.41641
838257	6.95504	3.47876				854983	8.18204	2.98402	1883454	17.5449	2.61689
838604	8.78265	4.29403				855766	6.7025	7.49443	1889280	8.38637	6.56883
842909	15.9765	5.50468				856678	10.633	-2.87646	1890266	19.6057	6.39836
843877	8.48463	7.50026				856996	6.37186	2.26035	1893806	7.0055	6.27407
845503	8.11839	6.54286				859632	8.17022	2.639	1897905	10.4954	3.95576
845733	12.3647	-2.35469				860295	29.7827	8.86022	1897910	13.3023	-0.416654
845966	12.6757	3.77379				860403	7.26993	3.47385	1897915	19.6211	7.82318
846242	6.57103	2.00862				861921	23.5794	3.62323	1897917	5.58621	7.97793
855766	6.76283	7.49443				861981	5.7283	4.79881	1900211	15.3285	9.20309
861921	11.342	3.62323				862100	16.6182	7.09389	1900993	13.2711	5.43633
863655	7.30806	5.03925				862752	12.9635	2.84803	1903329	6.27851	5.60976
864849	13.0299	1.83523				863468	5.45757	2.01528	1906250	7.6688	2.13188
864939	8.83323	1.36241				863655	11.7951	5.03925	1907762	7.66492	5.2552
865259	8.27496	6.25021				863711	8.17652	5.13808	1915318	11.1491	4.20046
865555	7.09128	2.25683				864655	23.6878	8.29592	1927334	11.103	4.38043
865562	7.84119	-2.38021				864849	16.902	1.83523	1927674	7.60117	3.89131
865754	9.93095	5.01021				864925	25.414	6.02977	1933848	5.5303	3.93576
866024	10.1022	5.59397				865259	19.1909	6.25021	1933855	6.91288	-4.36992
866402	8.83501	3.29625				865554	6.92665	0.863873	1936506	11.738	3.33272
869251	7.84747	4.32385				865754	12.052	5.01021	1937858	8.27322	1.21439
869261	9.35039	8.09539				866024	26.7766	5.59397	1938954	6.20594	4.08492
870352	5.96219	5.59307				869261	16.242	8.09539	1941565	8.25806	-4.95454
872754	11.2978	2.51806				870514	9.32918	4.11355	1941568	10.3329	-0.490568
872755	12.0078	2.31904				871772	13.0796	6.73876	1941569	20.6111	2.6403
873832	10.2973	6.93547				873832	18.5633	6.93547	1941570	43.7587	4.82158
886093	8.39982	1.27196				875946	10.8641	5.92273	1941571	10.4342	4.25681
886568	15.2008	0.811449				880117	7.67315	0.901349	1941574	13.7728	-2.30266
886570	6.48504	1.65646				881685	11.3329	3.90024	1942206	6.89176	5.13707
889396	5.67374	3.57821				881696	21.5663	3.27693	1944918	6.89895	5.43719
889754	6.04789	-0.00675095				881837	37.7706	0.138095	1945932	12.3749	6.30196
897363	5.63926	4.15906				882456	16.4488	3.93556	1947071	26.8177	3.58319
902396	10.3147	6.38978				885999	7.05716	4.42051	1947072	18.2292	2.26517
908989	9.70354	12.1751				888199	5.80058	1.07033	1947533	8.25159	3.11838
910048	11.1878	4.93116				888243	5.18907	5.72474	1947676	16.5438	1.68783
910049	6.04677	0.930283				889238	11.9707	4.4203	1953126	10.3221	1.11562
910053	9.94958	-3.36332				893003	25.3406	10.0822	1953193	18.5771	5.63196
910054	8.40371	-3.03762				896688	7.39472	6.05617	1956707	6.87758	4.26827
910058	11.4464	7.60325				898645	9.21901	5.3569	1959751	15.8003	8.27587
920368	12.4333	1.09954				898941	18.1219	9.17478	1968524	17.8413	0.802378
920369	8.88357	3.94608				902664	13.8158	5.58253	1968719	8.2285	2.48737
921150	6.10053	2.06823				902973	5.80527	9.03468	1971626	7.5198	2.62343
922711	11.4714	8.6365				904690	12.2853	6.24597	1971628	10.9613	3.45223
925339	8.55643	0.659738				907487	7.70174	3.47895	1972518	7.54398	0.180227
926235	12.982	2.85736				907742	8.22111	0.680927	1975337	6.1518	-1.63582
926919	9.34838	5.77438				907744	12.4896	-0.456143	1977415	8.19435	1.9296
928165	10.8849	7.17992				908553	13.7181	2.18219	1981639	11.6061	0.868116
928166	9.92612	3.31514				908554	12.4559	-0.399962	1993143	5.43799	-0.703011
928718	68.9022	-0.0686778				908989	7.03289	12.1751	1993607	21.0721	5.90462
928719	7.82528	-4.59018				910094	10.3759	4.57284	1996643	6.12504	-7.46538
928865	12.7269	2.63827				912182	32.3164	5.72974	1999952	6.10624	6.16087
929277	6.00822	2.15099				914384	7.31767	3.368	2001784	8.17372	2.97981
938478	18.2844	6.9821				920368	22.9804	1.09954	2004940	8.14862	2.58111
938709	6.24541	5.13853				920369	19.5843	3.94608	2004948	12.1012	8.36571
938735	18.922	4.51577				921437	7.93172	5.2522	2007904	9.52394	5.75544
939700	6.54828	-1.72306				922295	9.14128	6.52816	2017845	6.07077	4.04139
939705	6.94126	5.3818				922711	44.0149	8.6365	2019761	7.43272	5.27415
939706	9.6823	2.55418				925338	13.1196	6.32816	2020085	36.0581	7.8582
939818	9.30561	5.80294				925339	25.6079	0.659738	2020086	6.19412	1.28958
940152	9.54807	3.15695				925646	6.76304	2.58162	2020087	12.2205	2.90258
940190	11.4836	4.88428				925647	6.41105	-0.117268	2020090	15.5185	0.563422
940191	16.1634	8.24199				926777	11.8991	3.25859	2020091	10.1453	0.480775
940194	7.8402	1.20173				928424	12.2606	8.13212	2023172	11.4566	2.27455
940510	8.93505	1.01149				928718	11.6475	-0.0686778	2024894	11.4385	8.46355
940528	24.556	3.67037				929530	7.01411	6.64101	2029188	6.06849	3.76518
942123	9.58637	1.3714				929939	7.03512	1.95812	2029234	9.45586	6.89919
942762	10.118	6.1007				930951	6.45756	-0.274014	2029994	16.1202	11.2024
942763	9.60683	8.64179				933898	5.8254	5.15245	2033847	9.3206	3.30841
942911	8.74181	2.19178				938274	10.6831	-1.86672	2034351	8.77236	3.26212
942916	7.26381	-1.68558				938318	8.87449	4.69024	2034995	12.8281	4.0918
943029	6.24718	4.78254				938378	18.3825	2.99091	2049148	21.4636	0.831138
943035	12.593	2.59645				938478	44.3383	6.9821	2051246	9.377	6.21413
943040	12.9419	2.62733				938548	6.1532	-0.851708	2053525	19.4315	-1.77731
943063	15.4326	2.09886				938683	6.17148	-2.24011	2053527	9.398	4.10168
943065	7.5496	0.61056				938709	16.5755	5.13853	2057270	10.1325	-0.58793
945290	11.1437	3.04849				938735	54.4447	4.51577	2061727	13.3636	0.697471
945291	8.44289	1.0633				938736	11.3362	6.05405	2064489	11.4452	-0.430092
945317	15.1247	3.69647				938737	6.78699	1.95459	2067781	13.3684	0.807805
945347	6.83497	5.12664				939695	25.2499	1.72602	2067782	10.0295	0.155247
945709	9.42909	5.2262				940005	6.1568	-1.35146	2067783	8.68326	1.30246
945710	9.00144	4.99481				940190	28.5524	4.88428	2067946	10.6629	8.08695
945711	7.55599	3.28426				940191	27.0604	8.24199	2068179	7.96894	-3.23981
945731	6.09558	1.82084				940192	7.44757	0.496415	2068253	9.98808	3.34763
945813	7.42948	0.271257				940193	12.2603	0.974874	2068319	12.679	2.65669
945866	9.23909	-0.958602				940509	6.12143	4.5137	2069726	11.3014	1.67961
945867	12.5409	-0.762179				941382	8.00754	6.57149	2072063	6.6428	5.31289
945868	19.2084	2.7383				941459	6.4195	0.719366	2074849	5.98134	6.85976
946604	7.37079	1.14197				941793	15.041	3.37881	2075321	6.66695	7.94971
947544	8.51043	3.41698				941969	27.9713	3.68101	2075571	11.2909	5.04011
947806	12.6737	6.23152				941970	6.11966	0.454315	2077614	10.6523	-0.401749
948136	9.87134	4.15198				942123	35.5414	1.3714	2077824	8.63719	1.00271
948137	7.42843	1.9618				942762	19.3293	6.1007	2083678	8.62618	4.94607
948270	8.53995	-0.0436634				942763	35.4642	8.64179	2086269	15.3354	7.06913
948271	7.8845	6.2006				942922	5.82167	2.55569	2090150	18.1799	4.98593
949204	10.6399	-0.348499				943029	8.56438	4.78254	2090239	10.5909	-3.64618
949745	20.3745	7.13305				943302	10.7343	3.89145	2090756	21.7017	7.1547
951169	5.33782	-5.31642				943432	8.0309	1.24683	2094501	7.29941	5.6835
952698	6.12463	5.42899				943769	12.3304	5.38739	2094718	5.29362	-0.393846
952700	11.3023	3.3757				944352	34.7217	-0.598854	2095524	11.1336	9.29389
953165	6.60397	5.70567				944796	15.5097	2.71274	2095594	24.0494	9.26432
953555	5.69595	1.84131				945317	19.6487	3.69647	2095595	17.6539	3.29144
962777	7.71709	-0.790957				945325	39.608	7.31426	2095600	5.29249	-1.62525
966135	10.5425	2.82205				945347	7.11806	5.12664	2095602	11.9081	4.00506
969991	11.448	6.81806				945709	8.87018	5.2262	2095638	5.29231	1.91928
972006	14.3172	3.7697				945710	8.9673	4.99481	2095639	7.27042	8.40677
972695	10.6455	7.19635				945732	8.03285	3.85792	2096027	17.2358	3.5826
973832	8.9351	4.51063				945945	9.24718	-1.03341	2099059	9.26197	1.76318
975821	7.34359	6.83967				946324	6.1455	-3.58644	2100082	7.93683	1.94689
977735	7.96845	1.84274				946604	7.6576	1.14197	2103552	9.23573	2.27882
979560	7.41672	4.37134				946641	11.4531	2.97409	2103905	14.5525	3.06514
979638	10.2517	5.12697				947527	10.5158	5.60484	2105316	13.8826	0.868116
979815	25.0488	3.80771				947544	11.7094	3.41698	2113868	15.8154	2.20792
980535	8.27348	8.27553				947553	7.33759	-1.24297	2119733	8.5189	4.21043
980540	9.77159	-1.74636				948136	6.44308	4.15198	2120786	7.22901	4.76724
980545	9.77159	5.94973				948179	7.05939	5.76292	2125895	15.7194	6.21944
981064	13.0369	7.28834				948339	28.3503	4.69117	2126629	7.20319	2.09813
981224	6.47448	-0.932598				948340	6.76132	-1.42631	2127772	16.4186	0.353159
981304	12.9521	9.6362				948582	8.40798	1.59268	2129795	7.8874	3.2642
981305	17.8833	4.65298				949204	11.3397	-0.348499	2129906	9.17178	1.71666
981306	7.72322	3.0004				949745	19.103	7.13305	2134691	5.2375	-1.58103
981309	10.3361	0.0467453				952525	21.6011	4.9766	2146940	7.17376	8.23948
981310	7.36714	-0.0501294				953535	6.49811	6.01076	2146941	22.8397	8.58284
981606	7.91669	3.60929				953549	8.33128	4.67007	2148521	11.7426	-0.640651
982109	6.02843	-3.69752				953603	9.2676	0.64942	2148522	16.9358	2.94819
982911	6.95528	4.14838				954237	6.13648	4.52009	2148601	10.464	-1.83388
983143	13.4171	0.62958				954583	9.28249	1.08827	2149920	28.0875	2.4914
983144	7.37111	2.02024				960197	8.98082	5.36139	2149921	25.7745	4.53585
983601	6.77217	3.77602				960455	28.8381	3.34999	2152272	6.50734	3.56117
984522	9.51489	2.01578				961504	9.05137	-1.62165	2152372	14.0152	1.07703
984523	9.04461	5.37801				962777	9.91234	-0.790957	2152373	9.76005	3.27942
984763	18.1081	2.96317				962778	6.47319	1.70249	2153047	17.4054	6.55032
984951	10.2334	5.06137				963822	18.2111	1.45572	2157376	7.81708	3.38408
984952	10.095	4.73073				966135	31.0656	2.82205	2158242	7.81395	1.12143
984956	7.31674	0.637339				968457	7.44424	-0.131661	2158551	9.11213	1.13786
985055	7.45606	-0.765152				972695	17.3615	7.19635	2159511	10.4122	2.05106
985056	13.681	-3.20064				973004	21.3188	1.10607	2163577	7.13327	-2.70799
985280	6.17987	1.26554				973354	15.1835	6.58517	2163829	6.476	-0.268353
985361	14.4797	5.3315				974751	5.59445	0.407579	2170952	9.74593	-1.69685
986209	9.12884	5.64924				975821	21.0397	6.83967	2170953	19.5247	7.52384
986711	7.32134	0.208268				978357	9.04078	3.12577	2170954	24.0055	2.57822
986713	8.92882	1.2011				978804	6.1987	6.79102	2170957	9.74593	-4.55572
986714	5.35689	1.05174				979560	5.62218	4.37134	2171097	9.07859	3.30866
989164	7.41636	0.891101				979617	10.0426	1.23682	2174376	16.8335	-1.32417
989654	18.711	5.54749				979747	8.10155	4.81209	2174377	5.83342	-0.421407
989655	6.9052	3.13587				979815	24.8854	3.80771	2174381	13.5642	4.59287
989656	5.71437	3.01719				980277	14.1231	1.7541	2178986	11.6344	0.868116
990139	7.86399	3.22515				980535	25.2584	8.27553	2185392	6.45477	4.78046
991073	5.33162	1.98596				980540	15.6733	-1.74636	2186351	10.2925	5.56455
992299	6.84422	3.73984				980545	15.6733	5.94973	2187037	21.9347	1.11244
992300	9.46242	4.78195				980770	16.8534	4.4977	2190533	10.3028	7.98088
994344	9.16462	0.463827				981064	13.3164	7.28834	2190835	5.14449	1.72826
994349	6.48657	2.37911				981304	9.95711	9.6362	2197365	20.988	4.01327
994422	8.81008	1.85254				981305	16.5554	4.65298	2197575	7.71001	-5.8926
994423	19.8158	5.30167				981306	8.79913	3.0004	2197580	8.98023	4.15005
994424	18.5136	6.31744				981606	8.05829	3.60929	2200390	13.4659	4.1524
995266	10.9493	1.16488				984763	10.5955	2.96317	2203057	7.03092	0.953312
995275	22.431	6.06796				984951	23.4653	5.06137	2203058	8.97275	2.95268
995375	7.55218	4.21809				984952	25.5983	4.73073	2203059	24.3926	9.75284
995455	16.4658	6.31203				985056	10.2955	-3.20064	2203063	8.97275	0.0025128
996123	5.35541	0.153631				985361	45.3097	5.3315	2203603	8.362	4.14302
996604	7.28465	6.13401				986209	29.8892	5.64924	2209947	8.33636	10.1258
996752	23.8512	3.94601				986308	6.28791	-0.459341	2211143	5.75702	2.31763
997264	8.55129	4.14249				986525	5.96268	-1.4711	2212724	7.04631	5.74959
1002717	6.5507	4.12253				986967	9.97698	-0.0118702	2214356	12.7873	6.07698
1006389	18.6803	2.22879				987967	7.79991	2.49742	2214361	7.02088	2.44656
1006390	11.3141	2.73599				989164	16.8299	0.891101	2214364	10.9117	3.16319
1011152	5.05086	4.94517				989348	12.5803	-0.373713	2218617	11.5145	5.29044
1012804	6.736	5.08929				989359	6.5447	0.608907	2222266	8.34488	6.66535
1013304	6.87037	2.45033				989654	16.8926	5.54749	2222335	5.76181	4.588
1013581	6.03659	-0.596161				990139	13.4584	3.22515	2225319	5.11087	7.32231
1013625	11.111	1.33952				992299	8.79351	3.73984	2225323	5.74341	-1.83337
1013679	7.51673	4.47745				992300	18.1433	4.78195	2225328	5.74342	5.43783
1014135	6.19864	5.09856				992312	16.521	1.84369	2225663	14.6724	7.00568
1014342	10.5076	3.25678				992443	11.3789	-0.728065	2225668	7.67768	-0.173821
1014480	8.43815	-1.06786				992917	8.05187	6.47612	2230353	17.9288	4.58199
1014481	7.01598	-2.28621				993334	12.4842	0.152327	2230354	26.8868	7.95864
1014485	26.4332	5.95661				993635	7.7267	5.29946	2231488	5.096	3.29437
1014486	28.1519	1.71605				994354	7.53961	6.68844	2231925	6.35771	1.09309
1015555	6.60044	-1.58844				994423	10.996	5.30167	2231930	10.3007	6.98212
1016814	8.80012	1.68568				994424	26.1677	6.31744	2236686	7.64379	2.79777
1016815	9.30755	1.04012				995275	55.6614	6.06796	2236900	6.3812	4.6967
1017343	18.6832	2.45869				995318	8.85685	3.2701	2236932	9.57212	3.5658
1017736	10.6894	3.26335				995455	8.18556	6.31203	2245943	8.24863	4.12823
1017944	7.27605	1.69595				995637	9.73885	-0.040007	2245944	7.64501	-0.842152
1018456	5.7745	2.84728				995857	9.71698	1.53187	2245962	9.51832	6.58286
1018711	27.9038	7.1439				996123	12.5954	0.153631	2247054	8.24853	6.21127
1018801	9.44614	2.29349				996604	14.1566	6.13401	2255664	9.4916	1.94826
1018803	6.94153	3.60475				996752	14.1535	3.94601	2255939	5.69151	7.78603
1018967	20.0124	2.66316				997326	5.96293	0.606917	2257046	25.2067	1.73821
1019196	6.61101	-2.61655				998488	28.5266	7.38198	2261002	11.374	11.2994
1019197	8.18515	-2.20016				1001080	13.0611	1.24804	2264325	8.81754	3.40886
1019201	6.61098	-5.96946				1002150	14.4636	-3.19726	2264513	8.82948	1.67207
1019620	8.82712	7.77872				1002716	11.0029	2.28969	2264514	8.21757	5.76852
1019621	8.57497	3.69063				1002759	10.3063	5.64384	2264972	5.66777	6.31512
1019629	13.3153	3.79631				1002760	7.82251	6.31336	2269787	13.2101	1.65531
1020169	28.7319	4.65122				1002761	8.44918	-0.171917	2270754	9.29548	5.93586
1026694	6.68253	0.532505				1002780	5.96554	7.4908	2278638	15.0681	5.30556
1026695	19.6886	5.71624				1002850	8.47253	0.980204	2279167	5.63199	4.75857
1031039	5.05649	7.21109				1006389	7.25726	2.22879	2285722	8.15565	2.75888
1032866	6.26858	6.72307				1006460	14.47	4.30222	2286670	10.036	9.66145
1035002	5.34803	4.16937				1008770	6.85551	-1.88275	2291718	76.7423	4.50613
1036028	9.27775	7.33121				1009955	7.84964	1.39966	2295259	7.49501	0.326491
1036033	18.9487	4.49897				1010080	7.75977	5.44529	2296512	13.8882	8.87791
1036038	21.0789	6.22366				1010254	13.8011	7.18618	2296945	16.8898	6.29963
1037954	6.90511	0.791543				1010614	7.85054	4.75973	2296946	14.3835	0.919474
1042335	8.53063	5.44636				1010922	5.60555	0.754552	2298512	9.9784	4.31677
1045226	19.2574	9.91058				1011152	5.62729	4.94517	2298533	9.36931	3.78672
1051785	21.1777	8.2338				1011154	20.0973	3.0797	2298671	19.2931	3.81497
1051798	20.838	7.65602				1011339	19.8403	6.72004	2300308	8.11193	2.75424
1058051	6.36528	1.99153				1013304	9.37791	2.45033	2301033	8.12391	5.73833
1061134	7.07624	4.33972				1013548	15.6732	-1.82617	2302632	8.40862	5.21965
1067429	6.6484	7.26995				1013570	6.53168	3.40705	2303374	17.4213	7.06241
1067871	7.66099	1.80291				1013581	11.2969	-0.596161	2304118	6.21615	6.16447
1071516	5.52867	5.2167				1013625	57.8654	1.33952	2307001	28.7463	7.71879
1071583	6.37963	10.4764				1013679	13.69	4.47745	2307002	31.6779	7.7382
1076143	6.38259	2.73122				1013691	6.81227	2.50132	2307006	6.50285	-2.29453
1078397	10.6628	7.40524				1014134	30.4279	0.818008	2308988	8.72017	5.2257
1079451	5.48357	5.58757				1014135	23.8287	5.09856	2309100	8.70816	-0.936556
1083854	10.597	2.63242				1014220	6.81381	-0.296837	2309101	12.5212	3.78375
1083855	7.46865	-1.00767				1014342	15.6571	3.25678	2309102	13.093	5.19074
1096090	8.9183	4.59287				1014442	15.2545	5.29473	2309105	8.09238	0.6436
1096095	12.6095	-1.32417				1014484	11.6465	1.12283	2309322	8.69466	-1.74357
1096100	7.48811	1.27033				1014485	38.1357	5.95661	2309327	15.5423	3.78375
1096105	7.11894	0.193847				1014486	33.5504	1.71605	2311020	9.95748	4.07361
1096108	5.99262	5.52237				1015512	9.47061	4.19874	2315151	11.1896	3.03541
1101458	21.7351	5.3936				1015555	11.0019	-1.58844	2330530	17.3087	6.95423
1107536	5.71398	0.210432				1015731	6.23339	-1.01443	2334282	10.4485	7.0316
1114749	42.6728	7.94084				1016082	14.1782	2.8447	2334728	17.8568	-0.729721
1114750	8.71919	2.93831				1016768	5.30877	6.45926	2335894	9.19832	3.3986
1115856	7.43322	2.56236				1016807	9.0859	1.25145	2336374	16.6776	5.94366
1115861	7.70248	-2.85056				1016856	15.9025	5.91708	2340233	8.60558	1.88356
1115863	5.95224	1.87936				1017343	32.2363	2.45869	2344306	7.35235	4.15076
1115864	12.1558	6.52065				1017736	19.9984	3.26335	2345580	24.5056	9.73226
1115865	8.28961	3.92917				1017944	7.55984	1.69595	2351875	6.11307	-2.27112
1115866	12.2407	3.48552				1018494	7.4824	-1.55444	2353011	29.7371	6.53001
1115867	8.63049	7.34651				1018711	102.992	7.1439	2353052	9.77012	5.82868
1115869	12.5104	-2.44619				1018838	6.91601	1.41686	2353073	8.58379	6.3478
1115870	13.1305	0.341095				1018967	42.0935	2.66316	2357600	6.11041	-1.08888
1115871	13.4714	-2.76749				1019197	17.7351	-2.20016	2357673	14.3161	6.48878
1115875	13.8692	-1.13772				1019620	14.2965	7.77872	2359600	12.8496	3.39735
1115876	15.7551	5.59095				1019629	49.4198	3.79631	2366631	11.6109	4.03555
1115883	7.06024	-1.20212				1019945	8.47375	-1.48324	2367334	10.4031	6.58495
1115884	5.5241	-0.711669				1020169	27.5253	4.65122	2370388	10.9765	5.27511
1115889	21.0502	7.67409				1020552	7.2183	2.1119	2376333	23.1474	6.6135
1116491	10.7252	-1.338				1025773	17.0404	0.593542	2380044	12.1956	5.90723
1117400	17.2512	1.58954				1026695	21.9232	5.71624	2382792	7.28808	4.57429
1117679	5.14566	5.66765				1028382	6.58654	2.93439	2383988	6.68332	10.8826
1117714	21.498	6.66533				1029997	5.32817	3.49689	2384930	7.28251	3.79714
1117719	7.66267	0.761375				1034483	8.78772	5.0121	2385351	10.334	5.6172
1117735	9.58068	4.68211				1034967	20.0695	7.35115	2387231	14.5736	4.1013
1119678	21.7248	10.1544				1036029	6.55136	6.37271	2400588	11.4508	1.67096
1121250	6.00615	-1.75143				1036033	11.6124	4.49897	2405125	10.6775	7.87268
1121256	13.1572	3.21786				1036038	39.5592	6.22366	2405532	23.6071	1.37717
1123185	16.9982	9.15857				1036267	6.62345	6.2327	2412860	10.2364	-2.1184
1125399	6.6879	-0.131518				1037954	7.49576	0.791543	2412866	35.1979	6.77636
1127265	6.15592	0.883495				1042335	15.3152	5.44636	2412879	22.9444	7.50151
1127441	14.3194	4.91476				1045226	29.6746	9.91058	2412884	11.4255	-1.43986
1127546	5.52384	2.52206				1046516	19.572	3.43528	2412887	7.79929	5.36917
1129957	6.31745	1.2448				1049222	14.5068	3.38302	2412889	11.4255	1.64066
1129961	10.2432	-1.14943				1050012	11.1403	2.3599	2412895	7.79934	-4.67244
1130147	6.25572	-2.00753				1051785	16.0548	8.2338	2415037	10.2015	3.06736
1131752	9.20947	4.11412				1051798	27.5472	7.65602	2416279	9.57848	1.60687
1133387	6.74987	-0.96376				1057970	7.0282	3.90755	2421486	7.18834	3.9382
1133608	5.5828	2.29322				1061134	16.8306	4.33972	2431690	11.3506	2.64726
1134207	6.87467	3.45262				1061389	13.5365	1.13705	2431695	6.55517	-4.13632
1137314	15.7774	1.6576				1063220	13.7049	0.441977	2433875	8.93352	4.87933
1139196	8.33678	4.74925				1063319	8.85245	4.23559	2433876	8.94538	1.45217
1139347	7.73532	-0.139973				1070930	6.36941	3.9785	2437543	7.73187	-0.829447
1139969	5.1571	2.00281				1072471	22.6843	4.46487	2437548	8.33312	6.00968
1140291	6.74354	3.34787				1074069	17.9948	3.78912	2442278	10.1372	2.70395
1140836	6.00931	4.90398				1077269	6.35169	7.32631	2446891	5.93905	2.98645
1141247	5.14983	-0.791677				1078397	10.8679	7.40524	2447771	7.73826	7.70454
1142328	6.16367	-5.48336				1081681	8.6803	6.61139	2448722	18.7481	8.28137
1143085	6.3008	4.57098				1096028	8.82192	-0.00193396	2449185	13.1338	3.53601
1143882	6.90253	2.52592				1096090	16.6658	4.59287	2450438	11.8836	6.7471
1148247	20.5126	3.73553				1096210	8.42962	3.46656	2452219	9.48867	8.45056
1152693	7.178	2.75218				1101458	27.1791	5.3936	2454704	13.6749	7.74054
1155204	7.01822	4.49561				1102755	5.46799	0.217969	2454712	17.842	4.16098
1155509	7.05108	7.85503				1102779	12.7893	2.41735	2455631	13.5475	1.64625
1155587	5.60616	1.70024				1107197	8.38194	-0.407331	2455870	8.29818	3.239
1156259	7.10626	1.22458				1108731	8.71595	9.74297	2458905	8.88072	0.937312
1156374	7.90462	1.28299				1114215	10.0271	-0.045317	2459311	11.8954	8.78516
1156625	8.20011	5.23952				1114670	7.10709	3.44579	2465956	11.2119	4.22325
1157381	8.62627	-1.7794				1114749	35.2932	7.94084	2478560	12.9741	6.51164
1158116	8.48494	4.32486				1114750	12.9494	2.93831	2478567	7.67439	0.123437
1158558	12.0718	0.365618				1114962	12.2738	7.19195	2478568	17.7356	4.33669
1158860	9.60436	2.42691				1115178	8.68051	-2.49829	2478569	14.7991	7.02
1159161	8.19852	1.95015				1115516	16.0956	-3.61489	2479636	10.0731	6.25777
1159185	8.62783	2.54745				1115832	32.0408	4.95339	2484553	6.49689	-1.86058
1159186	5.55222	5.11965				1115871	5.78711	-2.76749	2485360	11.2374	-0.0465089
1162222	8.90725	6.96934				1115875	7.98222	-1.13772	2486681	10.5898	3.2614
1162302	6.04811	1.89083				1115876	10.2563	5.59095	2502299	6.46596	3.74497
1163475	11.6156	7.27296				1116897	7.36363	0.983499	2508697	9.99468	0.356621
1163541	7.44364	7.77057				1117086	13.2533	-1.50105	2510536	8.79084	7.59238
1165188	7.44356	6.56414				1117400	57.8047	1.58954	2512684	14.616	3.64586
1166465	9.6302	6.21289				1117643	5.81092	2.52526	2512712	8.20612	-3.81009
1167385	7.19576	1.87106				1117719	7.41122	0.761375	2512713	8.78553	-1.50374
1169434	7.19955	1.65681				1117748	8.39216	4.79814	2512719	23.263	9.43425
1170044	6.33857	2.44125				1117801	18.1013	4.38522	2512724	9.99089	-0.102039
1170315	5.61829	0.332325				1118340	6.09252	3.8868	2512725	7.61482	-2.36839
1170317	5.6713	-0.166596				1118891	14.118	5.24459	2512729	9.99089	4.77744
1171057	18.8392	1.44632				1119678	24.1924	10.1544	2512730	7.61482	-1.38644
1171058	5.75921	-2.67268				1119874	15.0685	5.60524	2514501	7.60571	5.98233
1171369	18.5583	3.87435				1120480	9.293	2.33023	2514747	16.4417	6.36549
1171459	8.53843	-0.012698				1121246	8.31165	0.896606	2515299	9.97117	-2.27302
1171460	23.2082	-0.0449095				1121251	8.31165	-5.26221	2515300	15.293	4.56635
1172461	17.3142	6.06647				1121256	26.1676	3.21786	2515840	7.61737	7.50785
1172525	6.74581	-0.580099				1122919	20.2669	7.4462	2515862	17.5643	6.24169
1172526	5.94135	4.0677				1123185	12.1619	9.15857	2516536	7.01368	2.50038
1172530	6.74581	3.30492				1127546	8.08302	2.52206	2522082	6.43578	0.135861
1172535	9.90223	-2.06825				1128917	7.15583	5.66823	2524049	17.5738	3.17476
1172539	22.3266	6.14765				1132477	10.3611	5.85803	2535592	11.6519	3.72032
1172540	8.00385	5.28732				1133049	16.197	2.15063	2538623	12.2547	5.22707
1173695	7.62775	-1.38257				1133387	9.4237	-0.96376	2541005	9.14912	7.58126
1174423	35.0131	0.308488				1133609	7.74795	1.94996	2546529	6.39879	4.48583
1174741	15.9945	-0.607617				1136528	8.43689	1.56608	2546918	11.6678	6.40321
1175003	7.19912	0.294041				1137198	10.8758	2.42761	2547693	12.8148	4.09978
1175378	9.84054	1.25075				1140291	16.3873	3.34787	2550800	9.31152	0.459988
1175379	5.5705	-2.4691				1141369	8.03013	2.41493	2550945	11.6217	1.51093
1176780	10.8957	2.41697				1142854	14.9012	3.11638	2554437	8.73182	6.23517
1176781	8.60433	3.90955				1143085	10.5986	4.57098	2554442	8.14587	3.62718
1177176	6.19208	-0.925443				1147935	53.7093	5.27834	2554448	8.72036	8.94921
1178404	15.2551	3.08726				1148789	8.43564	3.5056	2554568	6.97408	2.69435
1178875	25.7471	6.27385				1150223	9.34601	5.77744	2555366	8.13547	3.67355
1179070	5.47203	1.94046				1152693	9.32906	2.75218	2556353	15.691	5.30094
1179785	9.65416	8.82046				1157163	6.83018	1.21563	2557511	6.94825	8.12663
1179953	6.06662	3.98902				1157806	7.45569	2.50111	2557512	6.9713	2.05978
1181586	7.49669	-1.29628				1162878	7.1699	2.80584	2557516	6.94825	-0.731631
1181832	6.00935	-2.81615				1163183	10.707	-1.31383	2562769	15.0915	7.65117
1181936	9.07737	3.19839				1163311	9.55199	1.56789	2565733	8.71717	-0.638147
1182141	16.8439	0.908574				1163475	17.3217	7.27296	2566369	11.0316	4.79039
1182177	8.03838	1.53942				1163484	7.86669	0.6422	2568760	51.0529	9.46929
1182178	8.32738	0.141892				1164280	8.20026	0.474096	2568761	8.11129	6.91255
1182538	6.48081	-0.508222				1164694	10.4388	1.27928	2568762	10.4026	4.72504
1185231	14.8343	1.98595				1164718	36.4177	3.77104	2569021	8.09949	2.23425
1186174	7.08158	2.30561				1164777	22.1058	1.68118	2569091	24.068	6.71735
1186195	6.88659	-0.676514				1164925	16.6937	-1.48028	2571950	19.0802	3.69383
1186661	7.64002	-0.614782				1165188	19.7997	6.56414	2571951	31.7273	9.35814
1186911	12.2817	2.13919				1165471	9.5278	3.8633	2571952	28.4204	8.49588
1187487	6.05209	-1.75105				1165514	11.7658	3.09062	2583874	9.81695	6.49665
1187738	6.6352	0.850517				1165596	15.5193	3.87716	2588183	12.719	3.49164
1188142	9.18427	7.9228				1166465	47.6961	6.21289	2589663	9.25673	0.953851
1189523	9.42136	5.52247				1166904	30.804	1.07139	2589665	9.24527	-1.35848
1190023	5.6612	4.21823				1167190	7.8581	-0.41666	2595756	9.24784	-1.77736
1190024	5.20664	4.13593				1167385	31.5755	1.87106	2595757	8.64277	3.64951
1193425	7.58691	1.4284				1169434	11.0686	1.65681	2601296	26.9694	7.03661
1193430	9.91242	-1.53443				1170696	7.55478	-1.11557	2601327	13.865	5.5144
1193437	8.17537	2.51565				1171280	10.4712	-0.0242375	2602419	9.20972	7.77326
1193438	6.49429	0.924356				1171369	8.8049	3.87435	2603398	8.64623	3.11114
1194886	12.4025	0.513844				1172310	7.16448	1.46685	2604665	15.0331	5.98277
1198726	9.51699	5.84723				1172461	18.0139	6.06647	2605630	34.1851	3.39304
1224039	23.1778	6.86895				1172529	15.1058	5.19044	2605632	8.66704	4.07314
1228346	9.70081	5.80319				1172530	14.0166	3.30492	2605637	7.48096	-1.95181
1234912	9.70911	2.62928				1172535	17.7509	-2.06825	2609518	15.5538	3.03481
1235068	7.54799	1.34696				1174614	14.5344	0.361639	2610771	13.8235	9.0249
1235688	5.22773	-2.69223				1174741	8.18145	-0.607617	2611347	14.9829	4.15475
1236789	6.68178	5.82563				1175682	9.56075	3.27975	2611348	11.5446	6.95
1238119	9.5722	3.84378				1176612	10.0373	1.13361	2611848	13.2151	8.34474
1240479	7.42262	2.30719				1176780	9.43585	2.41697	2612502	9.17203	3.04318
1241540	8.75481	-0.180993				1176781	15.1122	3.90955	2619558	10.3359	5.15277
1241684	8.41859	9.20496				1177111	48.1031	1.04959	2621243	9.17163	4.89088
1241689	8.27945	4.12355				1178619	7.50492	4.16613	2622212	16.171	4.78972
1241783	8.8464	3.08467				1178806	7.24139	3.7801	2622995	13.1959	-0.876819
1242133	7.36712	0.837246				1178875	31.3976	6.27385	2622996	8.03569	-1.4801
1242414	15.0833	6.49138				1179070	11.7517	1.94046	2627707	14.296	7.53492
1242483	7.31033	6.45592				1179325	13.8634	2.32786	2629864	8.5626	8.123
1242573	6.16961	2.2741				1179333	10.7134	0.957748	2631223	6.8721	3.58609
1243344	8.99797	7.35688				1179952	21.2622	5.99026	2633176	14.3248	1.68766
1244335	14.9456	4.0153				1180389	9.46111	1.74638	2637809	21.1539	5.0372
1244336	8.74603	2.43432				1181831	10.6285	2.25851	2638331	21.1595	4.61459
1244434	13.0534	0.032971				1181936	28.8019	3.19839	2641884	24.6335	7.43268
1244435	11.1896	1.28034				1182141	8.86567	0.908574	2645047	9.36772	4.56485
1244533	7.04991	8.99212				1182177	8.81546	1.53942	2649149	21.5178	7.25002
1244937	14.5419	3.70008				1182856	9.86055	1.86465	2649150	27.9605	-0.663853
1245400	6.39869	0.65937				1185488	13.713	-0.006762	2649288	11.3968	2.57267
1245402	8.24322	0.766879				1185514	6.86942	3.03039	2649726	6.25454	1.70629
1245679	5.74923	7.77727				1186456	28.6405	6.7148	2649727	9.67433	3.45226
1245680	6.11564	3.56314				1187738	25.9805	0.850517	2655224	6.23961	3.87292
1245684	6.32703	-0.400541				1187739	7.2659	-5.08	2657101	13.0589	5.82504
1245685	6.11576	0.963651				1188691	14.4136	0.0906626	2657311	61.7601	5.10316
1245686	6.61247	-2.5735				1189523	24.2711	5.52247	2658407	9.64479	6.75775
1245688	10.1541	-0.226302				1190024	20.1454	4.13593	2658477	20.4667	2.67902
1245689	11.4966	0.645831				1191775	17.1457	1.64287	2659335	24.9582	4.98623
1245690	6.11576	-1.51084				1191878	12.5061	4.50413	2661618	11.3708	5.27936
1249117	20.9094	4.71773				1193425	9.20846	1.4284	2661620	9.60084	5.89177
1249118	33.1063	10.0256				1193446	21.4615	6.34966	2661621	8.51423	3.31309
1254961	7.98338	6.46234				1194686	21.6941	-1.4546	2662103	8.51079	3.56893
1255344	10.1754	4.07321				1194886	7.85353	0.513844	2662193	23.2454	6.94228
1256706	8.84934	4.08859				1197140	56.1562	3.59557	2662194	31.621	4.81839
1271799	6.04211	5.6438				1217969	26.6946	2.06166	2662195	6.77431	0.756622
1272333	6.90996	0.558728				1224034	10.9435	-3.14396	2662285	20.3687	4.81839
1272334	15.4897	4.33841				1224039	29.9135	6.86895	2662286	7.91677	0.756622
1272869	10.8134	4.8713				1224376	8.89812	-2.16578	2662835	13.6017	3.84394
1282970	6.66414	3.27889				1227417	6.3407	1.84673	2662843	13.5794	8.18552
1285079	6.68187	2.82096				1228293	7.95573	5.74693	2662844	13.6242	-0.464935
1297476	14.9712	3.17935				1228346	29.7181	5.80319	2663570	9.20235	6.6165
1298506	5.2803	5.14746				1228352	10.8644	-3.76267	2666972	17.4875	5.78593
1308035	12.6778	0.810541				1228358	21.9071	4.20654	2668290	7.3505	5.3167
1308168	7.30331	3.9492				1230953	12.1904	-0.816659	2676221	11.2572	3.3583
1308260	14.3876	5.60507				1231271	25.8547	4.55366	2676254	6.18643	2.15084
1308527	8.41917	4.36092				1231939	23.9622	2.28908	2677331	8.45698	6.47015
1308528	9.85316	2.09644				1232680	21.911	3.293	2679945	15.6829	7.25388
1310537	26.3471	-1.20163				1235068	31.2254	1.34696	2688806	8.98658	6.44424
1310538	100.837	4.81885				1236395	7.67096	-1.36714	2690635	43.227	4.78237
1310694	10.1476	4.67423				1236789	26.0305	5.82563	2690758	9.5222	1.58693
1311211	8.70186	4.77089				1236868	7.29336	-2.42115	2691476	23.6279	0.564282
1311254	24.9967	4.78717				1236869	13.9235	4.25828	2692086	20.7761	9.11351
1311255	5.74705	3.12276				1239942	11.6676	0.277556	2692410	9.5395	5.4702
1311445	17.2275	4.04902				1240335	13.7478	5.1978	2694212	14.0547	-0.129519
1311655	9.57712	2.02927				1242414	40.6607	6.49138	2696352	8.99278	5.09507
1311700	6.59428	0.726222				1243344	21.9994	7.35688	2696408	14.5888	7.72189
1311701	35.6739	4.47501				1243456	10.6101	0.184134	2703000	7.84819	3.27911
1314378	12.9785	5.84872				1244434	10.6456	0.032971	2705233	15.6541	2.36022
1314479	14.8066	7.03198				1244533	28.3024	8.99212	2705234	12.8755	1.47646
1315257	9.80946	2.26302				1244937	42.8405	3.70008	2708133	10.6342	-1.14774
1315617	8.35763	4.79859				1245367	10.9668	5.03065	2708823	10.0577	3.70174
1316949	9.36687	3.48391				1245610	7.93584	7.10096	2712756	9.53183	3.4418
1320790	15.8596	3.66118				1245679	21.0363	7.77727	2712759	7.25358	3.86026
1320791	7.41748	4.75917				1249117	25.0262	4.71773	2713416	8.39253	-0.176682
1320795	5.36805	-0.0385258				1249118	22.287	10.0256	2713483	7.26505	1.03083
1320796	6.68688	-3.95675				1254961	14.306	6.46234	2713485	15.1494	2.483
1320801	15.6357	9.30445				1256034	7.97795	4.57164	2715288	6.94579	-1.60329
1320845	10.8378	4.69297				1256224	8.76145	5.22223	2715293	10.0249	-3.37835
1320846	15.5294	10.433				1256706	13.5843	4.08859	2716916	8.92171	3.6923
1321326	5.93285	8.42452				1262136	7.34992	1.9414	2719575	17.297	6.32241
1321949	7.22929	2.43527				1262335	37.3574	6.37992	2720389	10.0552	4.32817
1326474	12.4952	2.97231				1262715	9.69554	0.679274	2720498	14.5192	6.339
1328650	7.42444	1.6905				1264288	47.0489	4.76512	2720578	19.0066	5.57433
1329227	5.6946	3.68927				1265157	14.6295	6.05189	2722666	13.9807	5.224
1329377	9.19616	6.56623				1266637	15.7048	5.01192	2722831	8.9344	7.74602
1330838	8.65874	3.89838				1268725	8.29328	-1.59606	2727766	7.45975	8.71703
1332011	5.98458	1.19409				1268726	15.5264	3.68411	2730038	26.2027	7.40473
1333150	5.20442	1.54326				1269808	30.9841	1.37786	2733013	13.7197	4.08573
1335689	8.35924	6.39726				1271799	9.04838	5.6438	2734891	9.44644	4.3986
1339202	7.66665	1.87038				1272333	8.38189	0.558728	2735023	6.6758	3.30946
1339610	11.7814	8.13739				1272334	20.1425	4.33841	2739053	8.29764	6.42033
1340000	10.037	7.21829				1272868	7.36816	1.26645	2741756	6.10844	6.08279
1343659	5.88054	6.37308				1272869	19.6322	4.8713	2743669	37.8868	7.57393
1344331	6.33448	0.91329				1278485	17.0651	0.0452101	2749258	6.65868	2.40211
1344343	12.2486	4.43718				1281182	12.3298	5.6372	2761449	8.25995	1.16989
1344352	7.62728	0.598029				1282970	21.5175	3.27889	2764863	25.4557	2.9948
1345326	7.43567	6.22714				1283438	12.3667	5.50669	2789945	10.9722	4.29284
1345416	51.5335	8.11773				1284053	13.13	6.36279	2791277	15.8868	11.88
1345535	25.4156	3.8593				1284289	10.1096	5.22234	2791646	15.916	13.698
1345591	28.2363	9.37541				1285426	13.2924	5.52273	2793247	5.4661	6.95893
1345593	7.29019	3.8955				1288068	11.0772	8.20768	2801012	11.4799	7.26258
1345613	50.1631	10.0569				1292409	25.4393	2.53645	2801850	8.74469	-1.67535
1345614	7.86665	0.303243				1298070	13.9923	6.25854	2805628	11.4376	3.41207
1346037	10.723	2.60178				1298506	6.72603	5.14746	2805629	11.9874	2.276
1346039	27.8473	6.08672				1299158	8.66273	2.5866	2811537	11.9543	1.83559
1348546	6.04488	4.33396				1303033	7.94402	-0.407331	2812418	18.5034	0.348503
1348547	8.79482	3.75179				1307367	25.0096	4.02424	2819284	7.6036	3.60372
1348548	9.44161	-0.118205				1307391	11.4695	1.23869	2824465	8.66771	2.70088
1348549	9.50426	0.828639				1307393	8.46099	-4.58928	2824744	17.7267	3.88905
1348553	9.44168	-1.21522				1307999	10.1626	4.94544	2828405	5.41037	3.62942
1349996	6.76677	0.0848035				1308107	8.74541	2.84265	2828844	9.78107	-1.04519
1350182	8.18619	2.13934				1308168	9.56277	3.9492	2834276	8.66586	6.98088
1350546	5.38884	-0.230008				1308260	38.7478	5.60507	2834860	12.1369	2.05902
1350547	22.0698	5.17263				1308527	9.56419	4.36092	2835156	10.8254	6.71261
1350548	12.0494	3.15811				1308529	11.6847	3.98063	2835461	12.9973	6.33679
1353340	9.08287	1.39558				1308768	8.50006	4.43192	2835813	16.8182	2.80541
1355181	10.1946	3.27507				1309059	9.10092	0.88113	2836085	13.0486	-0.356546
1356137	16.0127	6.85134				1310537	19.4316	-1.20163	2836086	11.4001	2.75597
1356199	8.61851	6.43568				1310538	97.6701	4.81885	2843724	12.437	9.84418
1356556	6.71366	2.55627				1310821	10.1591	2.0053	2843726	14.0625	6.54935
1357071	7.04289	4.85686				1311211	6.80202	4.77089	2848496	5.394	4.65516
1357996	7.76511	1.61299				1311228	17.9603	2.0927	2852907	8.63844	1.46861
1360937	15.7013	6.65501				1311254	40.0773	4.78717	2852985	8.63878	3.86365
1361062	7.19889	-1.56248				1311445	8.46588	4.04902	2852986	5.92646	0.803686
1362894	6.73502	6.08272				1311701	28.7796	4.47501	2856041	14.5527	7.53863
1367381	9.96462	6.75272				1311702	7.75662	1.46119	2859275	7.53718	-0.320736
1368456	8.5135	6.74642				1313272	32.1584	-4.49384	2863685	12.9651	2.46998
1371598	12.5872	2.76056				1313489	7.11818	-0.357918	2864937	11.8237	5.84424
1376428	9.87377	1.65966				1314066	8.31752	0.475381	2866621	8.08729	5.60576
1378114	7.3274	-2.52922				1314067	7.04444	4.98579	2870267	7.50776	0.864693
1378545	11.3346	4.53929				1314154	15.8644	1.191	2871443	7.51601	-1.71012
1388715	9.19651	5.06246				1314378	28.1936	5.84872	2871782	15.5955	7.57086
1388716	9.49698	3.82198				1314420	8.42332	-0.993921	2871947	12.9422	6.52281
1388720	12.9443	-0.984654				1314479	22.2972	7.03198	2873664	11.8462	8.63467
1388721	11.0461	-2.65482				1315617	16.3194	4.79859	2873733	12.9199	6.39218
1388726	38.0099	3.48924				1316589	19.2093	3.80844	2875643	8.56575	5.68309
1388919	12.9802	8.71498				1316949	19.4709	3.48391	2889036	16.5437	6.34842
1390859	9.13287	3.07429				1317469	9.49117	-0.458799	2889945	16.0376	5.44608
1395013	6.99711	-0.662198				1320608	9.92706	6.48725	2894084	8.49032	5.74925
1395014	34.9935	3.39481				1320795	15.666	-0.0385258	2894588	17.5453	3.61538
1395015	7.69885	-0.772439				1320796	10.583	-3.95675	2894679	16.6123	7.01102
1395016	8.89935	1.10731				1320801	54.0258	9.30445	2896115	6.88494	5.64776
1395017	8.26691	0.0042946				1320846	14.8061	10.433	2907322	9.02854	6.0797
1396548	8.68418	1.50092				1321615	9.65185	0.622055	2908159	7.39982	6.71618
1399761	13.7002	0.868116				1322516	10.6503	2.43039	2913284	44.9847	3.88709
1404125	5.70281	8.64721				1324551	20.5048	4.21622	2914277	10.0718	3.06918
1409500	8.24958	3.61376				1327488	25.2543	4.65058	2914278	12.1845	2.70625
1412807	5.57801	0.374671				1330838	31.1159	3.89838	2916477	5.81157	1.28106
1414015	13.0641	7.44772				1333434	20.9509	-0.289712	2916591	14.8212	4.28241
1414016	9.04619	4.33118				1335749	12.3659	-2.64927	2917932	11.6595	5.24481
1432285	5.30485	6.22647				1343659	9.37559	6.37308	2918472	13.7558	5.14116
1432374	9.56398	6.23191				1344343	27.6107	4.43718	2919263	14.6905	8.22694
1432375	9.02362	4.73244				1344352	10.0508	0.598029	2923851	7.37635	3.40714
1433158	8.35162	8.82152				1345047	17.8397	1.75034	2928664	8.42948	5.9431
1434897	12.9543	1.91719				1345416	44.0235	8.11773	2930603	10.0265	5.7747
1446714	5.94238	3.55465				1345547	10.4839	1.30116	2930605	8.94375	-2.71409
1454531	7.52197	3.6252				1345591	51.1093	9.37541	2931836	10.0015	8.18218
1460553	32.3599	6.0494				1345613	20.0146	10.0569	2932638	13.7249	4.48586
1462574	14.9749	1.75385				1346037	8.65702	2.60178	2935050	13.6726	1.61202
1463170	7.19587	3.54183				1346039	24.0643	6.08672	2941303	9.99732	-1.43469
1471538	7.05849	0.210432				1353339	8.43494	4.42873	2941307	7.85871	2.41329
1472395	20.0048	2.03668				1353340	8.79363	1.39558	2941308	11.565	0.948464
1472400	8.18497	-2.82785				1354394	12.8847	4.38173	2941667	5.77192	4.40775
1472462	9.0413	5.39942				1355181	12.3452	3.27507	2943931	9.97986	3.38458
1472764	8.30661	3.41182				1356137	12.6494	6.85134	2943932	6.81575	4.01162
1477455	6.95599	4.29115				1356556	12.0132	2.55627	2948041	22.1071	6.2468
1487662	13.2679	5.42629				1356931	11.5343	5.58788	2948043	7.87824	6.23705
1490168	7.04337	5.84014				1360831	10.2722	0.725252	2948668	7.34682	5.34415
1491652	21.5107	6.29755				1361062	10.4005	-1.56248	2950476	5.23246	3.10897
1493185	9.21555	4.55632				1361123	27.2617	3.69205	2950481	9.43921	1.33155
1496131	8.57922	1.39014				1367381	70.0061	6.75272	2950482	14.7236	2.05083
1498880	8.70923	0.0811888				1367589	15.6927	5.01954	2950487	93.3236	10.076
1506568	9.56249	1.72652				1371496	18.1853	1.91977	2950521	13.1168	5.81232
1507468	10.0712	3.77027				1375458	9.33661	3.59328	2951500	9.96538	6.00572
1513479	6.45406	2.98955				1376089	13.3932	1.98395	2951722	17.5009	2.52581
1515761	16.9581	5.13533				1376428	13.4657	1.65966	2952427	6.8059	0.955287
1519388	9.3059	1.48315				1376990	10.3324	2.44881	2953073	5.2311	-0.210012
1520833	6.73595	2.45693				1377023	6.13164	1.74805	2963078	7.85545	-0.727563
1521546	11.6351	3.79575				1377093	14.0112	4.96306	2964423	8.34718	5.27333
1526928	6.0649	4.94265				1378611	26.5154	10.0513	2965352	25.0982	5.01926
1531246	8.97785	7.7207				1380288	17.7676	-1.92549	2966535	33.5857	8.00994
1537966	7.43673	4.0268				1382728	6.79517	4.87202	2967704	12.5606	0.194586
1539753	5.34037	2.93004				1385487	7.11265	1.43978	2970650	16.7067	0.252349
1543401	14.7158	5.30006				1388197	17.1054	1.7216	2973769	8.80696	0.282081
1544048	5.61188	-0.660107				1388726	50.1492	3.48924	2974165	8.34322	7.49936
1556831	10.7316	5.56076				1388919	12.476	8.71498	2974588	8.32074	-0.0411676
1566585	8.92928	2.44319				1389786	15.1526	1.13902	2974589	11.4823	0.197172
1567488	5.75865	2.16303				1390859	15.7792	3.07429	2978588	8.87285	4.95957
1578383	5.44712	3.95801				1391121	7.14362	2.41663	3001022	18.0901	8.17011
1596393	11.0089	6.95948				1391875	8.05099	3.20149	3009663	10.8178	8.61511
1597946	9.72166	3.84715				1394877	7.10686	4.74551	3010146	8.28029	2.14159
1602313	22.8385	7.7651				1396548	14.6209	1.50092	3010147	10.3657	8.94968
1602314	7.29597	1.33611				1399481	8.72477	2.37629	3017346	17.5644	7.16427
1602315	20.1808	7.98129				1399772	6.83415	2.67882	3017552	10.3568	7.91975
1602316	9.23117	6.03266				1401205	16.6527	3.39593	3018563	11.8701	6.96694
1606056	5.75669	2.76416				1401242	32.9143	0.472392	3019866	8.79217	0.427208
1606825	19.2004	5.74063				1402915	27.1714	4.45921	3021095	14.634	6.29323
1606826	8.67648	3.90764				1409693	7.39661	-1.98731	3024271	18.0796	5.98854
1614962	6.59016	6.58324				1414015	11.7279	7.44772	3024510	7.22074	0.424333
1615699	11.0483	5.08405				1423534	8.39358	1.23141	3025605	13.4124	10.5669
1620366	6.86046	8.64161				1423963	14.7998	1.74379	3027491	7.73045	6.67508
1637863	36.2413	5.77426				1432285	9.96198	6.22647	3036599	17.0273	4.0938
1638105	6.16818	1.37795				1432374	7.08654	6.23191	3036679	9.28835	2.56174
1646639	8.7102	5.34639				1434897	17.9131	1.91719	3038911	17.0009	5.2487
1646640	5.5	7.0578				1434939	8.52292	1.28916	3039534	8.75277	4.41295
1657829	46.0469	4.89758				1435127	41.4563	6.87495	3040082	8.74084	5.17243
1668602	11.0928	4.8387				1435160	12.5775	5.80567	3041323	8.24927	4.01917
1672851	9.72711	3.33366				1436335	17.5177	2.18134	3046537	5.65514	-0.810015
1675216	7.44273	2.51881				1441294	20.8942	1.84664	3052004	11.3322	2.28568
1677276	15.8175	6.9581				1447652	22.2794	2.81517	3052005	9.76695	4.62565
1685274	30.6197	3.17547				1457753	18.2845	2.98608	3052731	25.6792	5.24801
1686187	13.7887	2.01335				1459031	10.5402	3.21223	3052732	11.3408	6.38361
1691059	8.74668	1.79338				1460553	16.3589	6.0494	3052733	7.72311	6.39472
1692554	7.00237	4.15973				1462399	9.70843	4.9244	3052736	6.6866	0.531615
1710000	14.1581	7.03381				1462574	15.3079	1.75385	3059267	11.8213	-0.622045
1711271	7.45582	6.28335				1463170	9.49496	3.54183	3059272	30.3499	-1.67632
1712897	23.4337	8.58763				1463883	8.20087	2.60782	3059273	28.4258	5.38697
1713110	9.66187	0.267179				1465652	21.3965	7.23236	3059274	28.4055	9.2214
1716112	5.31479	-0.737317				1468405	15.0315	3.41961	3059278	14.9189	1.08865
1716168	5.45093	1.00026				1469181	13.7764	5.17119	3059279	9.7495	-1.51772
1716797	7.97939	7.28535				1469437	12.2795	1.17435	3059280	12.3392	-4.62509
1716983	6.98257	5.11608				1471199	12.3688	-0.407331	3059284	9.7495	2.79118
1718198	50.6982	5.66733				1472395	24.3964	2.03668	3059285	9.26202	-1.20755
1718199	12.9877	4.61738				1472396	6.22532	-0.421298	3059286	21.571	3.65627
1718527	5.45161	-0.339682				1472462	31.9408	5.39942	3059287	5.12868	2.28684
1719101	10.1855	0.794513				1479109	20.2499	4.58088	3062200	6.1609	6.68203
1719863	8.94187	3.88358				1482545	13.2157	7.24284	3065320	7.70088	4.47785
1719942	8.51552	2.70536				1485165	12.1841	3.42705	3074187	79.5286	8.4441
1721490	5.91406	0.779273				1487662	15.9193	5.42629	3074615	7.67707	5.59098
1721966	7.11557	4.94003				1489034	9.26995	2.78384	3076663	16.3944	5.40858
1725442	11.4721	6.91863				1489423	15.7957	4.0966	3076664	14.3527	6.19094
1729321	10.3933	4.05842				1490189	8.02686	1.58841	3080740	5.10089	-1.9355
1733094	16.8001	4.65439				1490499	9.05404	1.44817	3080932	6.64623	3.17555
1733095	19.8075	0.177333				1491652	10.3874	6.29755	3081325	10.1003	4.38736
1733096	36.4591	1.30233				1496131	10.9989	1.39014	3082526	12.7968	4.64318
1733097	5.86522	1.90707				1498522	9.91688	5.43709	3082596	11.2004	6.52935
1733098	7.39701	-2.08844				1498764	31.0961	0.321678	3083215	10.7165	5.45456
1733100	7.57946	-0.20302				1499224	13.7374	1.89162	3084520	10.6947	-1.28745
1733380	8.16139	4.7738				1502279	10.5405	4.00101	3084521	11.2869	2.94619
1733381	9.868	3.23565				1502369	11.5211	7.00117	3086755	12.8028	3.25755
1734341	5.72998	3.86453				1503554	13.2199	6.52115	3087281	10.1885	4.07737
1735227	6.84302	2.57532				1506568	32.9942	1.72652	3088994	6.64707	2.13835
1737333	6.72121	-0.723566				1506600	9.52081	2.0717	3089322	11.2629	-1.89081
1739219	7.63001	5.22389				1507468	7.35045	3.77027	3089324	10.7173	3.21686
1741393	6.70978	4.3265				1507503	15.4975	3.25513	3092111	8.17198	7.94231
1741394	7.58964	-2.3891				1508075	17.586	10.8521	3093529	41.6677	8.33753
1741436	16.7732	3.09164				1510325	6.99322	-0.655803	3093583	10.2269	8.11554
1741461	11.4708	7.76556				1511167	25.2043	3.19377	3097871	13.0098	6.6526
1742525	5.88047	1.69663				1511316	41.6791	3.95927	3099931	5.59537	-0.535093
1747604	7.41094	-0.61451				1515761	21.0819	5.13533	3100977	13.7464	5.10673
1748662	6.70109	4.33039				1516068	12.8551	-1.20081	3101013	16.0531	6.22118
1751128	10.6747	-0.553381				1516164	8.74297	5.98901	3101350	13.7516	9.25944
1751129	16.5338	8.17416				1519037	11.2157	0.52426	3103754	5.08575	1.1713
1751134	6.98733	-4.13576				1519388	22.5925	1.48315	3105906	11.2148	0.330799
1751142	13.4011	2.86999				1520833	10.7584	2.45693	3108112	10.7055	5.53458
1760922	7.16032	6.84335				1526928	9.26598	4.94265	3108113	8.15754	3.19575
1761554	8.30479	4.74508				1530793	7.30211	0.570352	3123717	6.10226	1.15906
1762294	7.25688	-0.398413				1530794	8.84542	2.79207	3125084	18.8418	4.84762
1762671	50.4616	7.67865				1531246	40.1997	7.7207	3125085	15.2441	-0.313733
1762741	7.63532	4.94298				1536485	8.61576	0.327261	3125086	25.4138	7.05883
1763169	7.11387	5.74734				1537966	23.2001	4.0268	3126035	11.1846	8.09288
1763170	8.77125	0.628436				1539574	6.36107	5.66063	3126794	10.1892	2.73115
1766448	10.2134	5.12765				1542247	7.05526	0.606427	3131691	5.8068	7.88987
1766610	12.4391	7.66333				1550370	10.4446	2.71387	3135284	13.6734	1.62375
1766711	19.9074	4.24776				1552914	8.51044	3.2731	3137730	8.83409	4.7671
1766847	8.88394	0.759932				1556458	6.29113	4.56681	3141068	10.6317	1.73907
1766848	9.57145	-1.95386				1557305	8.22514	4.33746	3145157	7.09928	1.38393
1766852	6.31069	-1.44965				1562028	15.8618	2.96105	3147873	25.7258	2.19889
1769348	17.4434	5.92784				1564206	9.90268	0.64758	3151164	17.5331	6.30337
1769571	14.2557	5.50211				1566520	19.795	5.83366	3151167	12.628	-1.00645
1769590	15.5584	0.63364				1567135	7.22474	2.25938	3151169	17.6131	-1.19063
1769709	7.38044	0.730468				1567488	11.4718	2.16303	3151173	20.2206	1.28668
1769710	8.90703	2.13188				1571920	10.2936	3.83883	3151174	11.0992	7.65049
1770698	9.92764	1.86102				1573698	20.3311	2.63503	3151178	16.6839	-1.00932
1771261	5.8846	5.11715				1574485	17.3857	4.44522	3151179	11.0992	-2.87492
1771262	21.7986	8.37108				1588370	14.3587	4.53518	3151180	13.6367	-1.19405
1771263	11.3543	2.19223				1590701	28.0798	-1.05982	3151185	12.1082	3.18796
1771266	11.4572	-0.431274				1594942	14.778	0.881112	3151190	10.1102	-3.61468
1777016	10.0708	1.98484				1595926	7.87085	2.22041	3151434	12.7879	8.34995
1781935	9.47222	3.76757				1596219	14.7786	1.52328	3154514	7.55442	1.41813
1781940	9.68166	-3.56258				1596393	28.771	6.95948	3155853	6.04806	0.36585
1782656	23.9877	8.3877				1596398	7.60815	-0.548702	3157756	10.0999	4.48739
1783088	9.05218	5.43457				1597160	27.1946	6.33592	3161954	11.5395	5.7984
1785928	12.4132	1.29852				1597362	13.159	-0.83198	3161955	8.02489	1.55814
1785929	9.06914	2.18359				1597364	19.3667	7.91147	3163151	20.7109	5.52745
1785965	11.8885	3.09337				1597746	11.7137	-1.23615	3164218	15.1541	1.38393
1788972	5.99046	5.54902				1597946	61.9557	3.84715	3165429	8.58097	0.549833
1789682	8.48684	-4.38761				1598212	11.1063	0.541913	3173842	9.57626	6.9441
1792823	7.11347	2.25299				1599000	12.6762	2.60523	3182931	10.023	0.143598
1793103	11.9562	-4.41264				1602313	44.8101	7.7651	3183694	30.9739	5.74624
1793108	13.5568	-0.92435				1602347	18.2098	3.133	3186407	7.01909	0.210432
1793110	9.99272	0.519596				1605032	11.0512	2.03695	3197044	17.6763	-4.37838
1793186	9.82977	4.15133				1605033	9.91742	-0.216181	3197045	16.3032	3.40052
1795450	5.83423	3.86318				1605360	11.7541	3.0579	3197047	11.9332	0.299761
1795827	6.26621	1.72066				1605815	15.8654	6.08511	3197048	18.0961	9.35629
1795904	5.42173	3.49539				1606825	22.9773	5.74063	3197050	53.1597	4.86187
1797656	9.39751	1.99434				1611309	10.7751	5.39832	3197069	5.48262	4.16011
1797657	7.28462	2.35159				1614962	9.42256	6.58324	3197892	14.5034	6.82118
1799726	6.24122	4.32866				1615699	7.49662	5.08405	3197894	9.48801	1.16227
1799983	8.53897	1.29748				1617314	22.1342	3.4216	3197896	7.49366	0.0372552
1801603	23.3121	7.96119				1620366	20.4251	8.64161	3197903	10.4866	4.31745
1801736	12.4671	2.7781				1620498	14.8941	3.35171	3198008	14.0174	0.877052
1814843	7.57656	6.41367				1629969	10.1249	5.5356	3198577	15.358	2.93861
1818761	5.81036	3.04793				1636628	19.7513	2.18134	3198578	8.5022	0.391967
1820148	6.54628	2.92932				1637803	10.8564	4.45983	3199121	13.2635	8.11431
1831704	10.7205	7.65157				1637836	38.7743	7.08566	3200646	12.6865	3.87227
1832183	10.3546	5.66555				1637863	50.4736	5.77426	3206830	7.46644	5.98915
1839667	17.2691	8.34938				1637905	20.3791	2.8008	3208639	79.3859	7.82732
1841020	6.20663	3.36427				1646639	63.5501	5.34639	3208719	5.96283	1.7229
1844052	10.8881	4.25516				1646640	36.2553	7.0578	3209715	11.9876	8.84435
1844667	12.5173	5.30006				1650523	15.7147	5.71641	3210046	32.0557	4.67605
1849362	7.29524	0.96248				1650904	9.17607	-1.43563	3210090	18.0934	6.13132
1850138	16.1225	6.0256				1657829	97.589	4.89758	3214480	7.95055	1.08456
1854880	6.61472	6.70764				1662142	16.4075	4.90949	3217722	7.43917	2.61541
1854881	8.53006	8.6929				1662292	19.45	6.67464	3220137	13.1581	12.6206
1854882	7.55348	2.46128				1663795	12.1879	2.18594	3230900	8.3748	6.5106
1862829	9.28385	-0.227989				1663796	11.0451	3.98957	3231788	7.91394	-5.13733
1862830	9.03874	3.39007				1665827	9.37017	2.92932	3231792	15.7112	4.47616
1867422	6.46363	-2.30514				1667217	8.38358	4.85601	3231793	10.8643	-0.0591845
1868959	17.7473	2.92188				1670523	8.98924	6.6624	3231849	11.0323	9.96087
1870070	9.09916	6.59809				1671902	37.3178	5.58656	3232630	13.3239	5.2242
1870071	8.92101	0.863386				1673331	13.5682	3.20451	3240675	6.40079	1.47324
1871705	18.7033	1.69558				1674207	17.8471	4.0709	3240697	9.84507	-0.588137
1871784	14.0177	3.41641				1675786	8.03114	4.76011	3241870	8.37858	5.75871
1883454	11.4138	2.61689				1675819	7.50189	2.35251	3242213	8.55837	3.14379
1889280	7.83111	6.56883				1680336	8.09794	-0.861096	3250067	18.679	5.11963
1890266	22.8774	6.39836				1685274	35.1241	3.17547	3258622	20.2468	4.4853
1897915	8.87926	7.82318				1686187	22.7847	2.01335	3258624	8.68488	-2.82328
1900211	8.30632	9.20309				1688694	11.4263	4.77026	3264218	8.27693	1.40187
1900993	12.7378	5.43633				1689109	7.98272	4.22125	3267606	8.27607	0.0191447
1903327	6.82027	-0.186422				1689836	14.0355	3.5288	3278034	16.5957	2.10421
1903329	8.76341	5.60976				1691059	8.65545	1.79338	3278035	14.6715	0.638289
1907200	6.94096	2.89544				1692587	30.1304	2.94446	3278036	12.6614	3.50803
1907762	15.0473	5.2552				1692794	9.60221	3.19968	3279515	10.1927	1.28291
1908457	7.80419	2.33179				1697553	11.0278	6.6955	3280475	9.25437	6.07083
1909638	10.1431	3.47167				1707104	20.4996	5.52042	3281184	5.8228	-0.153865
1912280	5.93896	-0.380162				1710000	12.5924	7.03381	3284110	8.01391	-0.190496
1914315	13.3974	4.17399				1712897	22.0268	8.58763	3284318	11.6296	2.27868
1915078	6.93399	1.94788				1716797	31.5653	7.28535	3287660	13.0286	2.23982
1915309	7.52041	2.00941				1718198	40.4576	5.66733	3290562	6.292	0.588198
1915314	8.92966	-1.40395				1718199	10.4662	4.61738	3291696	7.38401	-1.184
1915316	6.27464	5.56291				1720662	9.86399	2.19758	3293991	12.588	5.58919
1915318	9.54641	4.20046				1721966	20.7419	4.94003	3294817	7.72743	6.67987
1915319	8.64166	8.3293				1724972	24.5863	2.73462	3297103	7.71027	3.94738
1927334	15.5043	4.38043				1733093	7.94115	-0.842968	3300162	16.9043	3.22737
1928488	6.36005	2.14609				1733094	13.5366	4.65439	3300163	7.73152	1.96749
1928521	11.5584	2.36578				1733095	17.1556	0.177333	3300165	23.2664	7.85754
1931626	6.93823	6.48412				1733096	7.94118	1.30233	3300166	17.3528	3.66094
1934854	6.94187	1.96077				1733098	14.0732	-2.08844	3300167	8.21853	-2.08244
1936437	6.38734	2.50566				1734097	7.00334	4.60136	3303026	19.6932	-1.96538
1936506	12.1856	3.33272				1735227	7.03263	2.57532	3303032	12.6342	3.03158
1937154	7.33811	2.67738				1735281	17.0109	3.82044	3311412	8.48232	9.44677
1937858	8.91601	1.21439				1736452	12.0603	2.14628	3312537	7.82723	6.22104
1941568	8.24564	-0.490568				1739221	7.93939	3.60456	3315671	8.0974	2.1349
1941569	13.0846	2.6403				1741436	25.4239	3.09164	3315960	9.07441	-3.05548
1941570	56.1452	4.82158				1741461	7.65975	7.76556	3318229	6.20227	2.45491
1941571	11.7293	4.25681				1747266	8.60452	9.55583	3325468	19.0892	6.44927
1941573	6.26008	0.445056				1748786	18.3703	5.67696	3326552	13.3798	4.60959
1941574	11.3834	-2.30266				1748955	9.04338	-3.07791	3330633	7.6249	1.74152
1942206	14.1181	5.13707				1751070	9.23557	3.13379	3330635	10.2592	7.72912
1942447	7.44498	1.69671				1751129	7.02006	8.17416	3332404	71.6034	9.16
1944918	8.23318	5.43719				1751142	20.9882	2.86999	3333609	14.7549	3.33303
1945283	5.85261	6.21276				1752389	10.2042	1.50825	3338463	10.9155	3.91561
1945932	11.4426	6.30196				1755341	9.73103	1.5021	3338464	44.5679	7.03472
1946452	7.0436	1.47476				1761002	17.0564	7.9295	3338465	17.5283	5.10321
1947071	23.2743	3.58319				1761678	9.95866	0.670688	3338466	11.3562	1.14612
1947072	15.4892	2.26517				1761931	10.0485	0.736755	3338467	13.738	1.84774
1947523	9.13073	1.31362				1762182	9.2512	0.304051	3338468	10.9155	0.944452
1947528	9.13073	3.69178				1762671	61.5235	7.67865	3340674	8.21846	0.177462
1947532	6.91917	4.57715				1762927	9.44616	0.811862	3340917	8.50037	2.78182
1947533	12.28	3.11838				1763170	8.20602	0.628436	3341838	7.54881	6.27559
1947676	14.3915	1.68783				1763214	8.27639	3.77762	3345532	10.8519	6.35807
1958030	8.45923	3.69157				1766448	19.5164	5.12765	3346481	7.90646	2.04709
1959751	7.8198	8.27587				1766610	36.4546	7.66333	3348146	7.54879	1.79347
1966635	6.35432	3.3725				1766711	16.1418	4.24776	3353166	12.7676	1.32777
1968502	8.0868	3.58094				1766848	5.69892	-1.95386	3354822	22.1857	1.38113
1968524	10.7691	0.802378				1767101	6.04832	3.09874	3354824	7.04793	2.14655
1968719	8.41181	2.48737				1767123	7.21544	5.85836	3356451	6.89852	3.53508
1969164	9.56897	6.15929				1769571	8.64567	5.50211	3357492	8.92438	2.34431
1969170	6.25967	-5.36988				1769709	12.3481	0.730468	3366841	7.00042	0.868116
1971628	8.51935	3.45223				1770689	6.37241	4.76103	3368876	8.47065	0.109538
1976169	12.5348	8.04368				1773749	9.22334	3.34217	3369037	7.94953	0.551428
1977415	8.11775	1.9296				1780360	6.28361	1.53673	3370721	6.1476	2.0055
1981639	15.2545	0.868116				1780645	8.20944	7.07482	3370967	6.98866	8.95504
1986740	7.01423	-1.28095				1780867	11.1315	3.13193	3372570	6.99374	-3.07499
1993607	27.0627	5.90462				1780997	10.0375	3.38114	3372572	8.86423	-3.3582
2019761	5.37873	5.27415				1781935	13.6907	3.76757	3372576	9.31574	4.22461
2020085	38.9033	7.8582				1781936	10.9964	-0.467654	3373995	10.9961	2.93019
2020086	6.70762	1.28958				1782046	17.3275	-0.47933	3380811	9.28089	0.0188444
2020087	13.699	2.90258				1782656	32.8265	8.3877	3382550	10.6734	3.94462
2020091	7.48533	0.480775				1784383	13.4458	5.76318	3384527	13.1837	5.66291
2021994	9.42168	2.48835				1784594	5.94288	-0.566083	3386711	8.80589	0.384213
2021995	11.9449	5.13136				1784694	7.96138	4.99893	3388464	17.1085	-2.19066
2024894	6.75108	8.46355				1785327	22.9332	3.21808	3388502	9.2254	5.48142
2029198	9.15905	3.9895				1785928	8.13177	1.29852	3389012	15.6925	6.82209
2029994	11.1823	11.2024				1785929	8.82632	2.18359	3389337	11.786	2.42939
2033847	19.0555	3.30841				1785965	8.79408	3.09337	3392495	12.9003	3.39486
2034351	7.93414	3.26212				1786063	11.3141	2.05484	3393092	7.82031	5.45145
2034995	6.82283	4.0918				1786216	6.57059	3.98655	3393097	5.97915	-1.39811
2049148	8.88192	0.831138				1786733	14.1326	3.07905	3393153	16.1965	-0.510744
2049149	6.33621	-2.91393				1791890	8.78118	5.68061	3393161	12.8968	7.54503
2049623	7.04238	6.53409				1793103	8.48147	-4.41264	3393162	12.0036	6.6537
2051246	13.3556	6.21413				1793185	8.84442	4.31492	3393243	11.5	4.25133
2051918	5.72813	6.24173				1795827	9.17224	1.72066	3393244	14.0403	-0.229679
2053525	10.8248	-1.77731				1795950	8.63996	3.14436	3393248	8.76642	-0.971466
2057270	13.127	-0.58793				1797133	9.33326	4.21329	3393252	8.1329	7.03274
2059401	11.7196	1.54953				1797570	7.14784	2.49408	3393253	8.76646	5.9114
2061694	15.7083	9.44158				1797656	9.70176	1.99434	3393335	10.1604	-1.11118
2061727	10.5875	0.697471				1797657	18.4588	2.35159	3393343	23.8146	5.20713
2061729	6.0507	-1.58086				1797874	6.92443	3.86882	3393344	26.101	6.3983
2061863	7.1377	0.987485				1800389	10.6125	4.18812	3398365	17.4955	2.90217
2062721	10.0095	0.818589				1800563	15.8101	4.36731	3401498	10.044	-2.0447
2064485	7.03854	-2.34265				1801558	14.6764	10.3304	3401500	18.8295	2.82454
2064489	19.8489	-0.430092				1801603	23.0454	7.96119	3401871	13.2952	6.00466
2064490	9.22727	2.23095				1801636	7.83291	6.46258	3409123	7.74733	-1.51603
2066907	11.6273	2.78017				1812748	10.0486	3.80903	3410462	10.4447	5.47247
2067405	9.2769	2.83768				1814520	8.7035	2.63889	3411763	6.36693	1.93247
2067781	8.70829	0.807805				1814744	7.4555	5.62575	3412135	10.9116	3.52192
2067782	7.52554	0.155247				1814843	12.4151	6.41367	3415413	9.24897	3.49809
2067783	8.71195	1.30246				1815037	6.23707	6.65363	3415484	24.2145	2.62771
2068253	7.46708	3.34763				1818597	11.4944	6.52367	3415587	9.54986	4.55928
2068319	10.5379	2.65669				1818761	16.0264	3.04793	3415715	10.952	5.30846
2069726	15.6209	1.67961				1818926	9.98111	1.51311	3418915	12.9235	6.01895
2069880	5.32247	5.19852				1819578	13.1879	0.810368	3420047	19.9842	3.78167
2072063	7.52865	5.31289				1825086	11.3658	2.65246	3420048	10.4585	-1.69337
2072992	6.79491	0.210432				1825251	6.15543	4.18895	3420526	9.5047	4.07139
2074048	8.51059	3.55315				1826956	7.75892	2.80267	3422772	25.2083	8.56203
2074364	5.42233	3.63015				1832183	19.5429	5.66555	3422816	15.4191	2.78459
2074437	6.46314	1.14175				1834011	7.02025	9.14157	3423544	14.0415	1.96651
2074849	10.0242	6.85976				1834712	7.07959	4.48837	3423687	14.4783	4.20624
2076131	7.17764	8.65889				1837475	15.1202	2.72637	3426411	9.46672	1.57249
2076363	7.014	5.01537				1838435	9.87177	0.263496	3426564	9.92129	8.71703
2076371	7.66708	6.79587				1839667	63.1701	8.34938	3428759	21.766	7.40473
2076404	7.74264	8.89807				1839988	7.82669	6.7291	3429764	5.85174	1.69088
2077080	5.42146	7.75561				1840761	15.0322	0.0722299	3430677	5.39298	2.88191
2077616	6.46409	-0.957601				1843234	12.5573	0.356889	3431383	15.0123	5.91529
2077824	7.72626	1.00271				1844052	10.0818	4.25516	3431386	5.83439	3.41541
2077892	7.88386	4.06666				1844667	11.1293	5.30006	3432562	13.0974	2.54242
2080192	6.79346	1.02153				1844866	8.98362	3.56679	3432642	11.7178	3.1369
2081043	9.30772	2.60517				1845490	14.983	2.8979	3433135	12.977	-4.10378
2082464	8.10224	3.11748				1845979	32.9789	2.17647	3435370	8.05454	4.28732
2082961	10.9012	6.84564				1847992	6.13021	7.69499	3438219	17.4159	4.15111
2083678	11.2697	4.94607				1849265	7.01138	2.62614	3442135	12.8294	7.9202
2086269	20.7393	7.06913				1850138	17.6072	6.0256	3442136	15.169	3.88814
2089432	6.06276	-1.83597				1854538	5.50301	4.55499	3442723	14.2386	3.54021
2089619	6.06446	9.63526				1855286	11.7515	1.66139	3444605	7.12184	-5.23145
2090150	27.9128	4.98593				1867776	12.5851	5.4685	3444611	11.617	4.20548
2090239	12.35	-3.64618				1868959	77.1117	2.92188	3444612	18.4561	11.9066
2090756	85.7087	7.1547				1870070	5.51983	6.59809	3444613	6.68104	3.79384
2090758	6.99688	3.09931				1871705	7.70657	1.69558	3445685	10.2433	4.47492
2092311	7.66226	3.72443				1871784	15.4861	3.41641	3445800	11.0084	5.72841
2094501	6.44511	5.6835				1878923	6.79554	-2.00162	3448238	5.78255	-4.27469
2094719	8.41887	4.54171				1880905	27.7465	2.72347	3448243	5.78255	5.15446
2095524	26.1892	9.29389				1883454	7.69812	2.61689	3448288	5.78298	3.73053
2095594	45.6587	9.26432				1883974	7.84701	3.45789	3449390	11.591	4.65447
2095595	16.0947	3.29144				1887469	18.522	5.86482	3449652	8.42469	5.7462
2095602	9.76993	4.00506				1889280	12.7832	6.56883	3449660	7.58133	4.57473
2095603	7.43248	1.85494				1890266	44.7582	6.39836	3450802	9.75847	3.24193
2095639	11.8534	8.40677				1890267	8.41362	-0.743347	3452052	7.5475	-1.18353
2096026	9.16858	0.533029				1890676	12.9056	7.38858	3452116	30.4791	7.02207
2096027	19.4775	3.5826				1891507	5.49199	1.93105	3455969	15.4982	5.83615
2096029	10.1489	-2.32787				1893338	5.48845	2.31065	3464177	10.7189	4.95307
2096376	7.75052	-1.03682				1894003	8.64235	2.27639	3464498	9.25706	2.60617
2098043	7.91138	-1.15073				1895678	10.0387	4.63396	3467966	7.4796	8.71703
2098649	7.61052	6.32608				1897915	26.8308	7.82318	3470247	19.43	7.40473
2098770	13.4919	5.16301				1903194	12.0401	3.53869	3473490	13.3479	2.53811
2099059	14.9948	1.76318				1906249	15.3958	2.95436	3475647	13.8458	3.78683
2100082	9.5373	1.94689				1906250	17.6574	2.13188	3478426	7.00362	5.13435
2100160	15.5919	5.99259				1907067	6.62493	-0.770879	3478427	25.0714	7.77587
2100241	5.79419	0.272104				1907166	7.89318	0.0912197	3479210	8.77286	7.28669
2100364	8.63596	2.9945				1907200	28.0862	2.89544	3484632	6.52226	-1.25144
2100626	7.50053	-2.82825				1907762	16.7855	5.2552	3485259	11.7707	6.92729
2100627	7.42295	-2.69975				1908399	12.7231	-0.993504	3485724	8.305	-0.657205
2100628	8.70253	-2.91527				1908431	9.05255	-0.0664773	3485730	11.3148	3.13623
2102339	11.5091	0.48185				1908457	34.3158	2.33179	3490602	17.8864	3.81521
2103552	10.3069	2.27882				1908693	8.76231	3.30181	3490603	11.3047	2.63507
2103905	21.6591	3.06514				1909062	10.5289	3.26984	3490608	7.40749	1.37181
2104094	6.55265	4.13325				1909074	5.46434	7.30856	3497495	10.4027	6.77753
2104292	5.94237	4.03643				1909638	36.3183	3.47167	3497775	6.92738	4.21496
2105316	16.7451	0.868116				1911786	6.41169	1.23945	3501582	6.91437	-0.0757598
2113867	6.85966	-2.09885				1912346	5.77819	4.33835	3503974	14.9902	-0.0140349
2113868	18.475	2.20792				1914471	22.7819	-2.09996	3506360	15.9567	4.04524
2141934	6.29189	8.83567				1915153	9.42865	3.80717	3507175	14.7357	3.82129
2143902	5.90168	6.39915				1915309	6.68861	2.00941	3509062	6.92524	-1.62658
2146941	6.89347	8.58284				1915314	7.98233	-1.40395	3509067	11.7951	3.79615
2148522	10.0641	2.94819				1915319	12.5604	8.3293	3511313	9.06581	1.01344
2149920	9.13488	2.4914				1915719	8.84384	4.03497	3513029	5.173	3.02657
2149921	15.2366	4.53585				1916847	5.71145	-1.20946	3516843	6.03149	3.31384
2152372	5.99718	1.07703				1918072	13.6035	2.67606	3518135	7.77591	-2.95852
2152373	6.91685	3.27942				1919293	5.99453	-0.628042	3518306	5.60135	2.7698
2153047	25.0509	6.55032				1922103	17.8894	3.29762	3519101	13.3379	6.2391
2163533	7.25227	9.58743				1923570	9.75511	2.77088	3519125	8.16784	2.41925
2163577	8.48205	-2.70799				1924272	9.09698	0.4319	3521750	16.921	2.97779
2163578	15.8296	5.49929				1924813	8.43809	2.04145	3522148	6.86087	-0.387645
2164490	5.621	9.65583				1925381	8.22767	0.677787	3522492	5.17681	4.23464
2170952	7.38975	-1.69685				1925543	15.3771	0.410687	3522540	7.72839	0.199311
2170953	20.6154	7.52384				1926265	8.25321	2.81791	3523842	12.8887	4.04313
2170954	12.2584	2.57822				1927334	11.1612	4.38043	3526980	12.3224	0.032987
2170957	7.01665	-4.55572				1927674	7.32344	3.89131	3526986	8.99589	-4.4812
2170958	10.0185	-3.32532				1927720	22.4948	2.93925	3529467	7.13122	4.6174
2171097	15.3052	3.30866				1928488	7.87404	2.14609	3541822	9.04453	5.54867
2174366	7.0562	0.193847				1928521	8.3984	2.36578	3542917	13.3508	3.3446
2174371	8.3685	1.27033				1928595	5.72171	-1.5335	3543204	8.25112	2.92246
2174376	7.3879	-1.32417				1928932	8.87407	1.23895	3543296	11.0414	2.94544
2174715	9.1885	1.42893				1929053	6.69395	0.233392	3545375	8.07359	1.8233
2176628	6.95124	4.79139				1929155	32.5798	6.47874	3547825	8.47684	5.06351
2187036	7.152	4.08745				1931035	9.93715	-1.16744	3548117	10.1639	6.77752
2187037	11.9352	1.11244				1931036	7.29003	-2.68356	3557153	9.68252	6.62017
2197365	19.9345	4.01327				1931392	6.34394	-0.869509	3559591	6.32825	3.70855
2197575	5.18679	-5.8926				1931626	9.15036	6.48412	3560035	10.5231	4.83051
2197580	6.77295	4.15005				1931627	6.31769	0.970755	3560036	11.7681	7.01847
2200390	7.11923	4.1524				1934670	19.9713	2.9483	3560041	5.0531	1.77575
2203059	24.9363	9.75284				1935327	5.99557	4.73406	3560451	7.16254	1.84866
2203063	6.66327	0.0025128				1938442	10.482	1.60324	3561545	5.46739	4.76936
2203068	7.20356	0.521121				1938954	16.4875	4.08492	3566870	12.6168	2.38978
2203600	7.40627	-1.02029				1940700	7.40849	2.70688	3566871	8.14192	8.01253
2203603	10.1735	4.14302				1941200	7.21644	2.34428	3574439	9.48075	-0.632704
2203605	6.2988	5.49345				1941568	6.01543	-0.490568	3578132	10.5704	10.5204
2209947	6.36418	10.1258				1941569	22.8059	2.6403	3579035	5.41698	1.50486
2214356	11.9558	6.07698				1941570	41.8868	4.82158	3581135	10.4306	6.45217
2214357	8.1725	5.89293				1941571	14.0414	4.25681	3581868	15.8092	4.63788
2214361	7.46107	2.44656				1941772	6.82738	-1.36663	3583070	13.3708	4.04999
2214364	8.66292	3.16319				1942206	55.0872	5.13707	3590327	9.98248	4.8615
2214366	7.56418	5.64908				1942224	7.26135	1.02441	3596107	10.9885	1.84339
2218847	7.09788	4.77198				1942893	14.8728	-2.17948	3596174	10.2723	4.109
2222266	5.91458	6.66535				1945932	16.6125	6.30196	3596175	120.907	10.4747
2225328	7.08758	5.43783				1945977	18.8117	1.65591	3599089	8.60228	9.26058
2225663	6.27771	7.00568				1946363	18.6116	-3.0419	3601375	18.4064	7.40473
2230353	7.90658	4.58199				1947071	18.6273	3.58319	3602921	5.38372	2.78468
2230354	12.7809	7.95864				1947072	16.12	2.26517	3605003	8.8771	-1.04631
2231930	11.1403	6.98212				1947889	8.09098	1.16445	3605005	19.3534	5.03998
2245943	9.68179	4.12823				1949635	9.54575	6.93101	3605008	14.3609	9.30631
2245944	9.18213	-0.842152				1951741	19.1519	6.81317	3605009	45.2113	7.48516
2245962	11.7171	6.58286				1953488	12.2561	0.995746	3605010	17.3629	7.59211
2246576	8.74669	1.61955				1953882	5.6512	4.18271	3605013	9.47836	1.32999
2247054	8.4643	6.21127				1954283	17.8593	4.55609	3605014	14.2066	0.954216
2249391	10.3599	10.0141				1954305	9.22788	4.71981	3605015	14.925	-3.5724
2251988	6.64332	1.48849				1959751	13.6307	8.27587	3606009	6.63151	1.78862
2257046	17.3262	1.73821				1960091	7.07414	3.99765	3606317	8.98513	5.62596
2257812	7.78629	9.90212				1962345	19.0882	4.26883	3610360	8.27558	4.21628
2258921	5.8586	1.83646				1965208	12.3775	4.09483	3614397	8.20707	-2.74754
2261002	7.59874	11.2994				1968449	14.7524	-0.291908	3616526	10.3329	4.70339
2264325	6.30558	3.40886				1968719	7.38588	2.48737	3616527	9.07611	2.81171
2264512	5.48986	0.893531				1970500	12.2528	6.09039	3623470	23.3428	2.86822
2264513	8.72391	1.67207				1970661	18.7409	8.22753	3625920	12.9915	8.01812
2264514	7.74602	5.76852				1978518	7.10089	0.639392	3626396	9.46633	4.9755
2269787	8.05044	1.65531				1981919	14.4405	2.37629	3637840	10.2558	8.49547
2270754	11.4028	5.93586				1985206	6.57721	2.49638	3641196	16.0601	-0.412467
2276873	10.3236	3.01421				1985428	5.64819	3.75869	3641347	8.18352	1.22434
2277027	5.46326	-3.09632				1986033	7.9669	-0.372588	3641532	5.73436	2.22817
2277794	5.20744	-2.02105				1987137	13.3201	1.08078	3641575	7.95919	0.603402
2278502	6.27486	5.55953				1993607	58.399	5.90462	3642520	7.3605	0.862685
2278541	8.89357	6.78278				1994647	7.86891	1.88109	3642613	10.6849	5.61876
2278638	12.9263	5.30556				1995779	18.248	7.05399	3645577	6.56958	0.353295
2278640	6.19987	7.80254				2000445	8.91335	4.8193	3645582	9.85027	5.14896
2279167	9.02824	4.75857				2000737	20.9191	3.82446	3649654	11.5294	3.98778
2279788	7.0079	6.04106				2001784	7.39057	2.97981	3651148	12.3615	3.29599
2280176	13.1863	4.37216				2007802	9.40805	1.71915	3657338	17.5071	5.88756
2286670	10.9059	9.66145				2007846	6.74974	3.21722	3659204	27.7475	5.75594
2289808	8.64525	2.5409				2011090	16.4288	6.05985	3664171	17.313	3.37333
2291635	5.46871	-2.93531				2018510	8.6676	0.943028	3666930	11.1285	1.39023
2291716	7.16251	4.48089				2019761	7.82563	5.27415	3666931	8.22227	3.00117
2291717	5.79498	4.69246				2020085	16.0176	7.8582	3680238	10.2617	2.66404
2291718	137.808	4.50613				2020277	7.84746	2.74778	3681137	7.38519	2.59618
2291813	10.0357	3.31356				2021994	7.80354	2.48835	3686821	9.45315	2.05255
2292396	8.06547	-0.575402				2021995	10.1804	5.13136	3688134	7.38186	0.819432
2293008	6.88315	-0.692132				2022221	13.9807	4.46062	3688135	11.2739	-1.21829
2293683	12.2421	0.868116				2022589	9.87178	2.4837	3688137	9.02865	4.96924
2295259	10.3559	0.326491				2022590	24.4723	1.62013	3688138	9.40174	3.78589
2295922	6.43444	-0.471152				2023172	6.97377	2.27455	3688139	92.7165	9.05707
2296512	16.7884	8.87791				2023878	10.0812	6.0616	3688140	11.2739	1.79986
2296513	5.7472	1.51141				2024564	6.92919	6.62209	3688142	8.20127	2.4953
2296533	6.86077	1.60857				2024904	7.22908	3.77519	3688482	10.2704	6.01524
2296535	11.4317	6.26026				2026167	8.07328	5.20291	3689481	19.7071	4.37288
2296945	17.2125	6.29963				2029234	11.0925	6.89919	3695098	16.5129	7.40473
2296946	13.9461	0.919474				2029994	7.69424	11.2024	3706589	6.81252	2.81056
2297557	14.0303	5.43297				2030172	8.45757	4.92819	3708541	8.13738	4.46788
2298510	5.7514	-0.0342555				2032059	6.96372	2.45953	3709242	8.58581	3.79209
2298512	13.2401	4.31677				2035821	20.5236	2.59615	3709768	8.15622	5.80427
2298515	5.7514	0.3506				2036477	13.4861	3.99361	3709945	8.18029	4.73753
2298520	6.82877	3.03966				2049623	22.6004	6.53409	3709946	11.047	0.734739
2298525	6.82877	-2.64972				2051246	90.3085	6.21413	3716156	9.77298	2.56179
2298532	5.75122	3.74182				2052866	20.7578	9.03886	3716157	12.2527	-1.57001
2298533	8.19995	3.78672				2053525	8.46346	-1.77731	3721048	7.3532	1.73852
2298638	5.10371	1.11797				2053812	16.5102	1.42634	3721267	11.4925	7.17292
2298671	25.7107	3.81497				2057270	8.06028	-0.58793	3722195	6.524	4.41363
2298765	9.14528	5.37531				2061694	16.3988	9.44158	3724329	9.40657	4.71441
2298798	6.54069	4.88569				2061727	27.1443	0.697471	3729596	11.8356	8.49677
2299101	6.43514	3.11507				2061805	8.38427	-3.80638	3739761	7.76069	4.13915
2299102	5.18297	5.13129				2064043	40.2924	4.23064	3743078	6.11027	3.79609
2299258	13.0543	3.15578				2064489	19.5564	-0.430092	3747338	16.3653	5.67923
2300307	6.11222	1.40148				2064490	7.59107	2.23095	3748914	9.4088	0.868116
2301033	10.7827	5.73833				2064680	21.5966	1.39821	3750635	8.98214	4.24957
2301112	6.86669	2.94203				2066781	5.50692	3.22379	3752594	5.71532	0.868116
2301482	5.90175	0.409686				2066803	11.7102	3.37035	3753843	20.4717	1.28842
2302433	6.52805	0.547256				2067362	55.0818	5.55891	3753844	9.82007	2.44723
2302632	15.1084	5.21965				2067783	48.6931	1.30246	3753845	7.75921	6.09793
2303374	23.8156	7.06241				2068003	6.96204	1.75961	3754039	12.6683	6.42233
2303375	8.2274	2.51995				2068186	7.77021	3.77492	3761604	8.98728	-1.25429
2304447	6.17859	2.94711				2068319	15.8626	2.65669	3761608	16.6681	1.01871
2304501	6.07273	3.48384				2068320	6.98244	-3.58398	3761609	10.6308	6.93348
2305482	6.69542	5.80936				2068818	9.24556	-0.447755	3763669	15.1674	4.07518
2307001	22.9424	7.71879				2069715	10.0741	1.76125	3763670	23.3545	7.88706
2307002	24.9655	7.7382				2069901	6.33023	8.43656	3771359	9.42219	3.72296
2307006	9.77256	-2.29453				2070006	7.80676	2.29039	3772398	12.7066	5.54117
2307011	5.45856	5.00312				2072653	6.34708	-0.407331	3773011	7.77545	5.23958
2308988	7.35483	5.2257				2074045	6.66769	-1.23879	3773442	13.5594	2.37888
2309001	6.77471	6.67612				2074849	10.6605	6.85976	3774536	7.39118	2.68871
2309100	5.81733	-0.936556				2075312	17.1217	2.89855	3774888	9.0227	4.4266
2309101	16.2892	3.78375				2075321	16.4323	7.94971	3775862	9.85678	1.46332
2309102	13.4217	5.19074				2075571	36.5715	5.04011	3776268	9.82828	3.18335
2309105	5.81733	0.6436				2076143	9.59619	6.45885	3782364	17.6695	6.54613
2309214	8.10042	3.60781				2077088	7.56378	3.93233	3786282	6.86625	10.5265
2309215	11.9322	5.41204				2077614	11.2574	-0.401749	3787465	11.5159	6.4561
2309281	6.59939	4.86031				2077823	18.8209	0.814914	3788962	9.73987	6.18077
2309327	14.2226	3.78375				2077824	23.2764	1.00271	3791141	10.7003	-4.55983
2309328	14.1641	5.19074				2077828	7.75106	-1.53981	3791143	12.7546	4.0474
2309877	8.78299	3.33149				2077833	7.75106	6.20268	3792513	8.09268	7.40789
2309878	6.49639	4.58559				2077892	15.5697	4.06666	3793146	7.90724	1.49464
2311020	13.5496	4.07361				2078402	14.3932	3.10825	3793411	16.027	4.371
2312120	6.37027	5.20512				2079791	7.84211	6.15382	3793490	10.69	8.40199
2315151	6.84978	3.03541				2079874	15.1372	4.94521	3795256	6.99412	5.58042
2319746	8.00114	2.82656				2080206	10.6332	5.51714	3796700	21.1155	4.75797
2321511	14.0932	-1.03328				2080496	6.91629	3.60975	3799500	5.36195	6.33472
2321512	8.62046	0.0241307				2080597	14.3622	4.21733	3799567	12.7838	3.39814
2321513	6.49159	2.92389				2080945	10.0285	-0.114135	3799569	92.4653	4.88083
2321671	6.77464	0.484991				2082047	7.51051	2.94973	3808644	9.4817	2.18796
2322708	6.89142	0.210432				2082464	11.0252	3.11748	3808939	9.08116	1.68457
2323321	6.8374	2.81457				2082961	15.3172	6.84564	3810970	5.76661	0.858355
2323592	7.79672	-1.59267				2083678	14.1585	4.94607	3810971	9.65132	1.98273
2327562	6.12539	3.12398				2084775	12.5458	-1.21538	3812216	11.7834	4.3683
2327904	13.3948	3.20819				2087785	6.94745	0.0211906	3815534	6.60288	1.35262
2327905	9.0598	3.56835				2087876	17.159	-0.817336	3815748	6.60295	5.91259
2329667	8.42792	5.532				2089433	6.32525	4.85838	3815940	7.0109	4.73262
2330057	8.69205	-0.245513				2089619	17.4181	9.63526	3815945	9.10033	0.807303
2330528	10.8044	1.28246				2089726	8.55957	3.58212	3815948	10.7245	8.28646
2330530	35.214	6.95423				2089859	6.62861	8.39726	3817864	14.4433	9.12004
2332436	7.02516	5.63347				2090150	20.9017	4.98593	3825241	10.7726	4.24096
2333340	7.53072	0.0378886				2090239	12.9148	-3.64618	3825346	6.20214	2.18394
2334280	8.78916	4.88514				2090756	9.76509	7.1547	3825359	9.96286	8.75465
2334281	8.89468	1.36762				2091810	9.2391	2.01959	3826145	10.3426	10.0174
2334282	16.28	7.0316				2092126	21.1393	7.21195	3826826	8.30702	1.01254
2334728	19.4014	-0.729721				2094570	6.30417	2.07959	3827982	8.3129	3.38917
2335212	8.73407	4.12192				2095122	18.0612	5.97525	3828607	11.1937	4.88803
2335232	6.41097	2.83003				2095524	41.1072	9.29389	3828608	7.45969	-1.72231
2335701	6.05624	1.54176				2095594	20.1665	9.26432	3830533	7.05184	5.43374
2335875	5.38243	0.369542				2095595	14.6109	3.29144	3830534	7.05183	2.60561
2335877	8.46278	2.35243				2095596	5.45365	3.20405	3830535	12.1225	4.23733
2335878	8.42759	-0.932818				2096026	8.02787	0.533029	3831433	11.5607	5.11897
2335880	5.73641	0.355043				2097284	7.71973	1.96651	3831434	10.7889	-2.2495
2335885	11.7786	1.41437				2098770	8.84463	5.16301	3845280	6.24838	5.46057
2335886	8.52099	8.47845				2099059	5.72209	1.76318	3845281	22.1169	5.22871
2335890	8.33201	-3.93737				2100081	16.4143	6.36026	3845282	18.5582	7.95639
2335894	12.3319	3.3986				2100082	27.6566	1.94689	3849298	16.9197	-2.57995
2335895	8.88713	2.63089				2100083	7.24415	1.19922	3849299	15.8574	6.79089
2336273	7.60997	0.103129				2100375	6.59746	4.90092	3849681	7.90971	6.86081
2336327	8.4059	5.26554				2103552	15.1313	2.27882	3850062	9.15253	4.58635
2336374	33.647	5.94366				2103905	31.2334	3.06514	3850104	15.4444	5.74046
2336749	6.0877	2.56964				2104182	26.2635	8.62972	3854215	9.55239	6.2192
2336912	8.93448	1.69646				2105596	10.6049	2.37629	3854216	12.8736	-1.19111
2338238	6.33582	2.88289				2108102	9.7607	0.0729182	3855071	8.33202	2.44748
2338381	8.18643	3.02401				2113867	20.6022	-2.09885	3855682	22.9571	5.96025
2339553	13.5895	5.68659				2113868	15.9139	2.20792	3858597	8.73513	3.36845
2340044	10.7881	2.6866				2115539	16.4544	3.55228	3860094	18.0323	2.77611
2340045	16.5827	-0.0759942				2120717	5.70618	3.92022	3861413	6.24418	-3.88661
2340233	14.7307	1.88356				2121795	11.4853	6.55429	3861417	9.1686	3.87808
2340699	7.29501	3.0839				2122929	7.52764	2.96951	3861419	12.8551	6.09697
2341352	7.42667	3.00404				2125200	7.47348	2.93671	3866702	9.28776	3.93215
2341353	8.24346	0.312512				2125515	15.4665	6.37941	3870024	9.18578	4.33128
2341354	6.33176	-0.47692				2125895	14.9174	6.21944	3880380	16.5352	7.69054
2341594	5.37527	0.464052				2129571	14.8576	3.17558	3880657	7.95903	1.88195
2342076	21.2142	2.294				2129572	11.1233	7.90277	3880658	20.7122	5.3768
2342401	18.3749	4.11454				2129906	59.1597	1.71666	3881020	27.3568	1.54197
2353011	43.6171	6.53001				2130037	10.4978	0.362337	3881021	28.4884	4.48186
2353073	9.56837	6.3478				2130970	8.58585	9.99729	3881536	6.28018	5.16852
2357267	5.71012	-6.30315				2134691	10.6832	-1.58103	3881595	15.2741	5.5419
2357599	5.81809	3.61549				2136753	6.53955	3.87934	3888253	10.495	3.05897
2357673	11.3287	6.48878				2139941	10.9811	3.41662	3890836	9.26345	2.04146
2359600	11.7125	3.39735				2141837	12.8952	2.67066	3903141	9.30621	1.57028
2359602	6.376	6.31199				2142507	11.6884	5.73328	3903618	9.31096	1.11044
2362573	5.83419	6.44286				2142913	9.06937	4.7957	3905629	8.06841	-0.48866
2363481	8.32673	5.40149				2143491	5.68907	4.12706	3912683	6.36611	3.82079
2363741	7.39811	4.07503				2144681	8.90279	8.38002	3916945	9.21886	1.51678
2363855	18.5709	3.43024				2144682	6.26145	6.83039	3918214	27.8115	3.4271
2364769	6.17244	5.77618				2146940	6.8661	8.23948	3918215	9.34714	0.722799
2366619	6.31146	-3.46345				2146941	11.1151	8.58284	3918620	13.631	6.24364
2366620	11.2184	3.58856				2147757	6.84075	1.96645	3924442	6.42798	2.5482
2366625	10.778	-4.4601				2148521	24.5973	-0.640651	3924836	53.3958	5.84122
2366631	13.9602	4.03555				2148522	42.0885	2.94819	3925508	8.594	2.26367
2367330	6.3119	1.76862				2149920	15.7799	2.4914	3930413	33.787	5.51031
2367332	13.6258	2.31326				2149921	27.6396	4.53585	3937066	30.2634	1.28806
2367333	14.2488	2.74045				2152272	6.28906	3.56117	3937156	18.5743	2.34974
2367334	20.2627	6.58495				2152372	21.2083	1.07703	3937502	13.0036	0.164783
2367335	9.81496	-2.33167				2152569	7.10141	6.0506	3938751	9.94903	4.66893
2369024	6.75615	0.529773				2153047	67.939	6.55032	3940047	20.2599	6.46562
2369025	7.78893	1.90466				2155725	11.3422	2.67849	3940114	10.4152	-0.901287
2373352	10.6073	2.17787				2157813	9.55491	3.14826	3941466	14.2768	4.29579
2374672	6.33013	3.98843				2158242	40.2812	1.12143	3941467	6.0587	0.134592
2375646	5.44985	0.953945				2159942	11.129	5.47788	3943699	7.81873	5.01001
2375647	6.50115	2.57766				2161430	19.7987	9.54945	3944963	5.20469	4.43136
2375648	8.35554	2.74096				2161883	7.95339	4.315	3948209	12.2314	0.678406
2376333	23.9104	6.6135				2162814	12.7506	3.93418	3948278	11.3237	-0.832954
2378662	10.2813	8.22206				2162847	7.13738	3.64501	3950979	33.8141	3.89904
2378751	11.17	6.73326				2162978	18.5946	5.72793	3954154	5.23849	8.10185
2379712	10.4802	7.76777				2163533	5.97148	9.58743	3955483	13.1113	4.33474
2379834	7.7042	4.3645				2163578	9.27535	5.49929	3956582	6.57533	0.440989
2380043	7.29026	1.75321				2164490	16.4346	9.65583	3958229	12.8186	6.93201
2380044	11.2268	5.90723				2164830	5.99743	-1.31514	3959113	14.914	2.09441
2381700	7.52799	5.11781				2164861	8.99238	0.996716	3960482	7.46577	0.511181
2383988	7.24417	10.8826				2164862	36.3054	6.31572	3961499	10.8234	4.62322
2383989	6.75364	4.32491				2164868	7.7069	3.649	3961959	8.77143	5.13464
2384873	6.99483	2.43008				2164952	5.9387	10.0785	3962437	9.69558	5.58442
2384929	6.4201	4.33443				2165862	52.9873	1.74267	3964392	12.5391	8.67579
2384930	6.12462	3.79714				2166044	5.96569	2.81906	3974348	8.37375	4.44522
2385350	7.69296	7.3828				2166336	5.99431	-0.435782	3978216	35.0247	9.76196
2385351	9.29374	5.6172				2166373	9.49926	0.570911	3981739	8.40359	6.073
2385355	5.66494	-4.2071				2167044	12.5612	-2.05814	3981950	8.58892	3.15765
2386728	8.15049	1.94074				2168088	10.3944	3.29456	3987061	13.2403	0.175406
2386980	10.0966	2.49588				2169243	6.26002	9.12934	3990760	9.63609	-1.01651
2387231	8.41613	4.1013				2170688	6.73981	-3.03662	3991416	6.12069	6.39569
2390579	6.87782	-4.41415				2170693	12.3927	0.466104	3994514	12.5146	6.45155
2390582	6.74824	1.41949				2170694	25.777	2.3557	3994515	8.01601	8.0877
2390583	12.0145	5.33179				2170695	7.12632	-0.408791	3997078	7.61435	2.14984
2390584	8.79775	1.8758				2170952	14.1009	-1.69685	3997414	7.59024	-1.69782
2397119	5.76892	3.33802				2170953	34.6371	7.52384	3999448	14.8137	6.92442
2397153	11.6002	3.18564				2170954	21.2242	2.57822	3999449	6.72379	1.75774
2397154	9.10222	-1.86459				2170957	12.4587	-4.55572	4000244	11.2536	5.76165
2397155	15.6878	1.40124				2171097	39.4152	3.30866	4003615	8.99283	1.83047
2397159	8.57476	1.69801				2171182	14.3138	2.54821	4003746	5.83423	6.44528
2397163	6.6364	1.59414				2173247	7.28201	4.61913	4011615	5.42031	5.59054
2397429	14.7351	3.6646				2174381	15.0882	4.59287	4012789	8.60488	4.03708
2397682	7.67709	5.84929				2174443	13.3719	-0.00193396	4013565	16.3121	2.95878
2397740	14.3707	3.87004				2174682	7.65891	2.18741	4013566	7.71272	2.67884
2398358	6.73601	0.106392				2176532	20.1809	0.0288086	4023538	10.7576	10.4628
2399253	14.1614	2.70681				2176628	14.6633	4.79139	4023624	18.8483	5.94236
2399276	7.56073	3.56568				2178706	10.4053	2.37629	4023625	23.2194	8.321
2400588	13.3065	1.67096				2190835	7.65808	1.72826	4029594	18.1522	4.91858
2401223	11.5857	5.74526				2197365	37.3241	4.01327	4030333	8.25182	4.85261
2401628	10.1766	2.49949				2198836	7.07772	3.54113	4034985	34.4194	6.0925
2403308	6.47503	5.45874				2200390	14.6041	4.1524	4037464	8.67791	8.64327
2403815	6.2114	5.99648				2203057	12.0154	0.953312	4042094	5.98488	2.84552
2404444	9.6217	6.61996				2203058	12.4303	2.95268	4042616	15.9847	0.32641
2404879	5.75351	1.26484				2203059	60.5546	9.75284	4042617	49.6116	2.1995
2405125	15.5906	7.87268				2203573	8.72175	-2.04055	4042621	10.1403	3.5169
2405532	13.6659	1.37717				2207905	8.73647	3.82195	4042623	11.5368	2.09796
2407232	13.9927	5.40735				2209947	12.7914	10.1258	4042767	11.0572	5.1062
2407739	7.47792	4.09475				2210564	19.1738	1.17191	4044865	7.40813	1.56864
2407740	6.97466	0.478349				2212724	8.36445	5.74959	4045017	10.4686	5.68502
2412866	24.1668	6.77636				2213072	11.6644	3.67442	4045386	12.671	0.469782
2412872	7.09068	-0.485213				2214356	9.30299	6.07698	4045870	7.41201	7.41812
2412879	48.4826	7.50151				2214361	5.63515	2.44656	4053005	11.54	3.8994
2412888	9.00076	9.96648				2214364	12.0704	3.16319	4053075	14.6877	6.16938
2415037	16.108	3.06736				2214366	5.63515	5.64908	4053841	17.1582	5.92839
2423343	7.81045	0.211464				2219900	12.4098	7.9532	4053842	55.1807	7.60297
2424396	9.54576	2.79159				2220734	11.0313	4.87459	4056409	7.88636	2.79325
2428204	17.08	-3.81956				2222103	10.4987	4.44577	4057622	6.4967	-2.1184
2430405	7.69455	3.32278				2223822	6.16655	4.07433	4057628	22.4179	6.77636
2430727	7.01609	-2.657				2231296	14.0839	5.10098	4057641	20.3011	7.50151
2431285	9.60952	0.608124				2236686	12.7335	2.79777	4060206	8.39619	8.0421
2431287	14.351	2.09031				2236851	6.1538	3.64131	4061259	7.90466	5.07723
2431689	15.9663	-1.06674				2238932	14.6306	4.90612	4061776	16.8369	1.224
2431690	8.67283	2.64726				2239054	12.2654	2.08812	4064509	25.5049	-1.02468
2432830	15.8282	3.80063				2239172	11.2188	3.0831	4065482	17.7113	8.0068
2433340	7.45069	0.474407				2240031	18.984	3.41659	4065483	22.0041	2.24234
2433875	7.75637	4.87933				2240515	7.20613	2.9632	4068435	9.80939	4.00789
2433876	10.6799	1.45217				2241524	7.4168	1.35518	4068904	6.55305	6.05699
2435648	10.4605	6.98714				2245643	5.60705	5.97355	4073483	13.1073	1.70159
2436364	11.1027	4.76586				2246729	5.94504	4.00876	4073485	7.51174	0.330297
2436655	10.8508	6.13995				2246733	9.13832	1.62169	4074594	8.46088	3.73988
2436690	7.54285	0.835464				2247277	10.8296	2.47991	4074667	6.10176	3.37276
2438285	7.46079	3.90884				2247339	5.87337	3.29163	4074668	6.57542	-2.01105
2442278	9.45604	2.70395				2247416	21.0218	3.63068	4079815	9.52966	3.4389
2448722	11.5521	8.28137				2249127	35.1474	4.11063	4081564	7.06824	7.69941
2449211	11.1067	5.15946				2249391	23.2526	10.0141	4083211	10.8745	3.83053
2450438	6.72379	6.7471				2250405	12.3599	-0.73376	4083785	12.6688	10.5043
2454712	5.76589	4.16098				2252033	29.9292	3.26792	4086673	14.6894	7.20836
2455631	6.47673	1.64625				2252140	14.1769	3.92126	4087120	11.3415	6.24533
2456902	5.46195	1.34084				2253266	8.0745	1.82084	4087121	7.57042	1.35315
2459311	10.8958	8.78516				2253634	7.08567	3.53947	4087122	12.2961	0.653724
2465956	8.99478	4.22325				2254562	7.65226	4.42563	4087153	17.8802	0.919005
2478568	20.4938	4.33669				2255664	6.75167	1.94826	4088198	6.62837	-0.257589
[truncated: 3,481 more rows]

## Sheet: General_info_about_ref_genome
Genome: E. coli W3110 Mu SGS
Sequence and annotation can be fetched from GSE117186 GEO dataset
Feature	Average score	GC%
E coli genome	-2.7094667473389915	50.7989320604
E coli genes	-4.01289753808	51.934394344
E coli intergenes	-6.3611539214	43.3069169634
Gyrase motif consensus sequence	36.8	69
Genome len	4647454
Genes len	4030161
Genes overlap len	8882
Intergenic len	617293
Genes on plus	2092
Genes on minus	2148
Operons len	4053790
Operons overlap len	1928
Interoperon len	593664
Operons on plus	1147
Operons on minus	1183
Genes mean expression (deletion corrected)	316.7
Genes median expression (deletion corrected)	11.3
Operons mean expression (deletion corrected)	249
Operons median expression (deletion corrected)	12.4
Deletions in DY330 (derivate of w3110)	From	To	Length
1	274500	372148	97648
2	793800	807500	13700
3	1199000	1214000	15000
			126348	Total length of deletions

## Sheet: S1
Topo-Seq condition	Concentration (μM)	MIC (nM)	Concentration ( x MIC)	Strain	Number of cleavage sites
Ciprofloxacin	10 μM	16	625	DY330 Mu SGS	6296
Ciprofloxacin	10 μM	16	625	DY330 Mu SGS	7029
Ciprofloxacin	10 μM	32.5	308	DY330	6169
Microcin B17	10 μM	312	32	DY330 Mu SGS	525
Microcin B17	10 μM	312	32	DY330 Mu SGS	760
Microcin B17	50 μM	1250	40	DY330	3686
Oxolinic acid	120 μM	640	188	DY330 Mu SGS	9057
Oxolinic acid	120 μM	640	188	DY330 Mu SGS	2033
Oxolinic acid	120 μM	1000	120	DY330	6558
Rifampicin Ciprofloxacin	10 μM, 122 μM	16	625	DY330 Mu SGS	6190
Rifampicin Ciprofloxacin	10 μM, 122 μM	16	625	DY330 Mu SGS	4284
Rifampicin Ciprofloxacin	10 μM, 122 μM	16	625	DY330 Mu SGS	611
Untreated	-	-	-	DY330 Mu SGS	10
Untreated	-	-	-	DY330 Mu SGS	1
Ciprofloxacin	0.9 μM	16	56	DY330 MuSGS	247
Ciprofloxacin	0.9 μM	32.5	28	DY330	57

## Sheet: S2
Name	Sequence	Purpose	Comment
Mu_1_F	CGACGTTGTAAAACGACGGCC	Primers: Topo-qPCR	Site ID: Mu SGS
			Amplicon length: 126
			Description: Strong DNA-gyrase binding site from bacteriophage Mu
			Coordinates in E. coli DY330 GyrA-SPA Mu SGS genome: 657563:657688
Mu_1_R	CGCGCCACGGGATTTTTAAACC
L_2394_F	CCAGTACCAACAGTGCAGAGATC		Site ID: ccmH
			Amplicon length: 110
			Description: IS1 (insH)
L_2394_R	GGTGAGCCTGTATCTTCACGC		Coordinates in E. coli DY330 GyrA-SPA Mu SGS genome: 2395902:396011
H_3594_F	ATTGAAGATTCACTGGCGGATTACC		Site ID: rRNA A DS
			Amplicon length: 75
			Description: Proximal downstream region of rRNA A operon
H_3594_R	CTCACCAGCTTCCTGCTGC		Coordinates in E. coli DY330 GyrA-SPA Mu SGS genome: 3596008:3596082
L_3602_F	CCAGAAAGTCGGGGTAAAGAGC		Site ID: rRNA A US
			Amplicon length: 106
			Description: Upstream region of rRNA A operon
L_3602_R	CTTTACCAGTATGAACCCGGTGG		Coordinates in E. coli DY330 GyrA-SPA Mu SGS genome: 3603216:3603321
G_cat_Mu	CATAATAATGTGTGCAAATTGATGGTGGATTGATGCAAATTTGTTAATTGGAATAGGAACTTCATTTAAATGGCGCG	Primers: E. coli DY330 Mu SGS construction	cat gene amplification from pKD46 plasmid
cat_Mu_R	TTACCCAACTTAATCGCCTTGCAGCACATCCTACCTGTGACGGAAGATCACTTCG
Mu_G_F	TCTGCGAAGTGATCTTCCGTCACAGGTAGGATGTGCTGCAAGGCGATTAAGTTGG		Mu SGS amplification from pMP1000 plasmid
Mu_G_R	AAAGAAAAACCAAGTCTTTTTTGATGACAAAATGCAATCAAGGAAAAATGGGCGGTACACCCGATATGG
pUC19_for	ACCCGGGGATCCTCTAGAGTC	Primers: in vitro experiments	amplification of 133bp DNA fragments from pUC19 carrier
pUC19_rev	GCTTGCATGCCTGCAGGTC
Mu SGS	gattcatacaccgttaaataccggtttaaaaatcccgtggcgcgttttaaaaaatctgtgcgggtgattttatgcctgattctgtttattgcctcagagcggcgctgacgcgttttctgatggcatcaaaaat	DNA fragments: in vitro experiments	Score: 14.3
consensus	cccataatggcggccctaagggcccccaaagggcccctgggggcggtaatggccgtcggcggtatggggataccgccgagggcgattagcccccccaggggccctttgggggcctttaagggggccttttgga		Score: 37
scrambled consensus	aatggtattgggtatcacgctgcgaagagctgggggcgggggacccacccctggcgacgtctacccggggctcgccggcttcggcccgtgatcagacctgtcagcgcgcgagttgaactgtcccgcgggggga		Score: 2.5

## Sheet: DS1
Locus	Mu_1	L_2394	L_3602	H_3594		Mu_1	L_2394	L_3602	H_3594		Mu_1	L_2394	L_3602	H_3594		Mu_1	L_2394	L_3602	H_3594
Conditions	+Cfx -Rif IP					Fold enrichment					Fold enrichment normalized by the least value					Additional normalization on amplicon length
Replic 1, Ct	17.3103	20.9946	21.6199	17.0201		4.04471	0.298398	0.103673	1.09843		39.0143	2.87828	1	10.5951		32.8215	2.77361	1	14.9745
Replic 2, Ct	15.2013	19.6667	19.8236	16.507		0.373282	0.0656995	0.0157604	0.211955		23.6848	4.16864	1	13.4486		19.9253	4.01706	1	19.0073
Replic 3, Ct	16.3749	20.3312	20.0166	16.1412		0.293231	0.0623936	0.0157631	0.294356		18.6024	3.95821	1	18.6738		15.6496	3.81428	1	26.3923
															mean	22.7988	3.53498	1	20.1247
Conditions	+Cfx -Rif Mock DNA														SD	8.93932	0.667116	0	5.79033
Replic 1, Ct	19.6971	19.0489	18.3214	17.1621
Replic 2, Ct	13.5183	15.2862	13.7836	14.1597
Replic 3, Ct	14.2795	15.8676	13.9769	14.2908
						Mu_1	L_2394	L_3602	H_3594		Mu_1	L_2394	L_3602	H_3594		Mu_1	L_2394	L_3602	H_3594
Conditions	+Cfx +Rif IP					Fold enrichment					Fold enrichment normalized by the least value					Additional normalization on amplicon length
Replic 1, Ct	16.1163	21.2975	21.1394	18.6724		2.74029	0.170424	0.09239	0.252073		29.6601	1.84462	1	2.72836		24.9521	1.77754	1	3.85609
Replic 2, Ct	15.3773	21.4755	20.9058	18.9435		0.259821	0.0193762	0.0092717	0.0493114		28.0231	2.08982	1	5.31849		23.575	2.01383	1	7.5168
Replic 3, Ct	18.8038	23.4291	21.9901	20.8156		0.0683532	0.00824123	0.00494492	0.0160198		13.8229	1.66661	1	3.23964		11.6288	1.606	1	4.57869
															mean	20.052	1.79912	1	5.31719
Conditions	+Cfx +Rif Mock DNA														SD	7.3271	0.204769	0	1.93887
Replic 1, Ct	17.8381	18.4506	17.6732	16.5874
Replic 2, Ct	13.0754	15.1304	14.0937	14.3898
Replic 3, Ct	14.2212	15.7087	14.2631	14.5607
Amplicon length, nt	126	110	106	75
PCR effectiveness	1.79586	1.8618	1.988	1.93656
	Cfx 1 coverage	Cfx 2 coverage	Cfx 3 coverage	Mean coverage	SD
Mu SGS	1203	1783.51		1493.25	410.481
rRNA A DS	2271.13	2205.69	1466.08	1980.97	447.106
rRNA A US	241.155	189.264	321.2	250.54	66.4668
ccmH	195.245	113.311	210.311	172.956	52.2002
Site	Trap-qPCR (mean)	Trap-Seq (mean)
Mu SGS	22.7988	1493.25
rRNA A DS	20.1247	1980.97			Столбец 1	Столбец 2
rRNA A US	1	250.54		Столбец 1	1
ccmH	3.53498	172.956		Столбец 2	0.941165	1

## Sheet: DS2
	MG1655
Macrodomain	Start	End	Condition	Number of GCSs observed	Number of GCSs expected	p-value (binomial test)	Condition	Number of GCSs observed	Number of GCSs expected	p-value (binomial test)	Condition	Number of GCSs observed	Number of GCSs expected	p-value (binomial test)	Condition	Number of GCSs observed	Number of GCSs expected	p-value (binomial test)
NS-right	0	600000	Cfx	662	515.007	1	RifCfx	314	261.67	0.999635	Micro	88	81.334	0.801582	Oxo	590	608.675	0.217928
Right	600001	1200000	Cfx	560	600.044	0.0408107	RifCfx	313	304.877	0.703594	Micro	92	94.764	0.406544	Oxo	670	709.178	0.0589142
Ter	1200001	2000000	Cfx	380	805.801	5.94501e-73	RifCfx	295	409.42	5.62242e-11	Micro	95	127.259	0.000683928	Oxo	510	952.357	4.72651e-65
Left	2000001	2900000	Cfx	846	922.671	0.00233906	RifCfx	436	468.801	0.0468172	Micro	135	145.716	0.172384	Oxo	1084	1090.48	0.421043
NS-left	2900001	3600000	Cfx	882	717.633	1	RifCfx	385	364.623	0.882327	Micro	121	113.335	0.798958	Oxo	1000	848.154	1
Ori	3600000	4647454	Cfx	1305	1073.84	1	RifCfx	612	545.609	0.999375	Micro	201	169.59	0.996992	Oxo	1624	1269.15	1
	w3110
Macrodomain	Start	End	Condition	Number of GCSs observed	Number of GCSs expected	p-value (binomial test)	Condition	Number of GCSs observed	Number of GCSs expected	p-value (binomial test)	Condition	Number of GCSs observed	Number of GCSs expected	p-value (binomial test)	Condition	Number of GCSs observed	Number of GCSs expected	p-value (binomial test)
NS-right	-247454	400000	Cfx	582	563.657	0.801914	RifCfx	328	286.389	0.995474	Micro	87	89.018	0.437344	Oxo	746	666.173	0.999464
Right	400001	1200000	Cfx	825	805.082	0.786173	RifCfx	435	409.055	0.92398	Micro	124	127.146	0.402012	Oxo	894	951.508	0.0203954
Ter	1200001	2000000	Cfx	380	805.801	5.94501e-73	RifCfx	295	409.42	5.62242e-11	Micro	95	127.259	0.000683928	Oxo	510	952.357	4.72651e-65
Left	2000001	2600000	Cfx	479	615.114	6.43697e-10	RifCfx	294	312.534	0.136328	Micro	89	97.144	0.203614	Oxo	648	726.989	0.000759904
NS-left	2600001	3500000	Cfx	1047	922.671	0.999997	RifCfx	479	468.801	0.710806	Micro	142	145.716	0.386213	Oxo	1239	1090.48	1
Ori	3500001	4400000	Cfx	1322	922.671	1	RifCfx	524	468.801	0.997737	Micro	195	145.716	0.999996	Oxo	1441	1090.48	1
	MG1655		w3110
Macrodomain	Start	End	Start	End
NS-right	0	600000	-247454	400000
Right	600001	1200000	400001	1200000
Ter	1200001	2000000	1200001	2000000
Left	2000001	2800000	2000001	2600000
NS-left	2800001	3700000	2600001	3500000
Ori	3700000	4639676	3500001	4400000
OriC position, rough	3920000		3710000
	From Valens et al., 2004 and Duigou & Boccard, 2017		Changed in accordance with observations made by Duigou & Boccard, 2017 for how OriC location determines the Ori macrodomain position

## Sheet: DS3
Interval type	Start	End	BIME len	Cfx (number of GCSs)	RifCfx (number of GCSs)	Micro (number of GCSs)	Oxo (number of GCSs)
BIMEs1	5566	5670	104	0	0	0	0
BIMEs1	111431	111630	199	0	0	0	0
BIMEs1	138700	138797	97	0	0	0	0
BIMEs1	216028	216138	110	0	0	0	0
BIMEs1	489184	489281	97	0	0	0	0
BIMEs1	542312	542408	96	0	0	0	0
BIMEs1	609341	609438	97	0	0	0	0
BIMEs1	700970	701067	97	0	0	0	0
BIMEs1	709315	709479	164	0	0	0	0
BIMEs1	716809	716906	97	0	0	0	0
BIMEs1	742499	742604	105	0	0	0	0
BIMEs1	759954	760071	117	1	0	0	1
BIMEs1	772220	772318	98	0	0	0	0
BIMEs1	817130	817226	96	0	0	0	0
BIMEs1	833834	833931	97	0	0	0	0
BIMEs1	847176	847274	98	0	0	0	0
BIMEs1	859161	859258	97	0	0	0	0
BIMEs1	901241	901338	97	0	0	0	0
BIMEs1	985906	986003	97	0	0	0	0
BIMEs1	1069899	1069996	97	0	0	0	0
BIMEs1	1116117	1116214	97	0	0	0	0
BIMEs1	1137286	1137383	97	1	0	0	0
BIMEs1	1183054	1183149	95	0	0	0	0
BIMEs1	1369670	1369750	80	0	0	0	0
BIMEs1	1554908	1555004	96	0	0	0	0
BIMEs1	1554908	1555004	96	0	0	0	0
BIMEs1	1694262	1694358	96	0	0	0	0
BIMEs1	1819022	1819210	188	0	0	0	0
BIMEs1	1826168	1826265	97	0	0	0	0
BIMEs1	1957266	1957363	97	0	0	0	0
BIMEs1	2005228	2005326	98	0	0	0	0
BIMEs1	2257253	2257343	90	0	0	0	0
BIMEs1	2295610	2295808	198	0	0	0	0
BIMEs1	2321291	2321487	196	0	0	0	0
BIMEs1	2545104	2545201	97	0	0	0	0
BIMEs1	2556035	2556132	97	0	0	0	1
BIMEs1	2654749	2654845	96	0	0	0	0
BIMEs1	2683896	2683993	97	0	0	0	0
BIMEs1	2714062	2714159	97	0	0	0	0
BIMEs1	2917667	2917761	94	0	0	0	0
BIMEs1	2945675	2945771	96	0	0	0	0
BIMEs1	3012180	3012383	203	0	0	0	0
BIMEs1	3069782	3069879	97	0	0	0	0
BIMEs1	3150333	3150587	254	0	0	0	0
BIMEs1	3251844	3251941	97	0	0	0	0
BIMEs1	3270700	3270797	97	0	0	0	0
BIMEs1	3331438	3331535	97	0	0	0	0
BIMEs1	3361666	3361764	98	0	0	0	0
BIMEs1	3499916	3500013	97	0	0	0	0
BIMEs1	3509754	3509850	96	0	0	0	0
BIMEs1	3529134	3529231	97	0	0	0	0
BIMEs1	3587691	3587769	78	0	0	0	0
BIMEs1	3637550	3637652	102	0	0	0	0
BIMEs1	3653479	3653582	103	0	0	0	1
BIMEs1	3763853	3763950	97	0	0	0	0
BIMEs1	3814120	3814198	78	0	0	0	0
BIMEs1	3867202	3867300	98	1	0	0	1
BIMEs1	3900475	3900572	97	0	0	0	0
BIMEs1	3935476	3935573	97	0	0	0	0
BIMEs1	3965255	3965415	160	0	0	0	0
BIMEs1	3990725	3990824	99	0	1	0	0
BIMEs1	4002230	4002327	97	0	0	0	0
BIMEs1	4015866	4015947	81	0	0	0	0
BIMEs1	4043041	4043139	98	0	0	0	0
BIMEs1	4048874	4048972	98	0	0	0	0
BIMEs1	4077857	4077954	97	0	0	0	0
BIMEs1	4115962	4116059	97	0	0	0	0
BIMEs1	4258614	4258743	129	0	0	0	0
BIMEs1	4271601	4271697	96	0	0	0	0
BIMEs1	4300548	4301034	486	0	0	0	0
BIMEs1	4350616	4350710	94	0	0	0	0
BIMEs1	4379000	4379098	98	0	0	0	0
BIMEs1	4380301	4380399	98	0	0	0	0
BIMEs1	4414956	4415053	97	0	0	0	0
BIMEs1	4447196	4447293	97	0	0	0	0
BIMEs1	4476184	4476271	87	0	0	0	0
BIMEs1	4575749	4575847	98	0	0	0	0
BIMEs1	4634498	4634647	149	0	0	0	0
		Number of GCSs	GCSs observed in BIMEs-1	GCSs expected in BIMEs-1	P-value
	Cfx GCS in REPs	4635	3	9.01246	0.0209536		Number of BIME-1	78
	RifCfx GCS in REPs	2355	1	4.57915	0.0570989		BIMEs-1 total length	8791
	Micro B17 GCS in REPs	732	0	1.42333	0.240578		Genome length	4521106
	Oxo acid GCS in REPs	5478	4	10.6516	0.0189935
Interval type	Start	End	BIME len	Cfx (number of GCSs)	RifCfx (number of GCSs)	Micro (number of GCSs)	Oxo (number of GCSs)
BIMEs2	25711	25796	85	0	0	0	0
BIMEs2	34728	34763	35	0	0	0	0
BIMEs2	39152	39233	81	0	0	0	0
BIMEs2	50328	50364	36	0	0	0	0
BIMEs2	66566	66813	247	3	3	0	0	<araD-<araA	Espeli, Boccard 1997 : 2 cuts			araD - L-ribulose-5-phosphate-4-epimerase	araA - L-ribulose isomerase
BIMEs2	72137	72221	84	0	0	0	0
BIMEs2	129348	129362	14	0	0	0	0
BIMEs2	141979	141999	20	0	0	0	0
BIMEs2	167282	167306	24	0	0	0	0
BIMEs2	173505	173589	84	0	0	0	0
BIMEs2	176970	176988	18	0	0	0	0
BIMEs2	213633	213669	36	0	0	0	0
BIMEs2	244130	244264	134	0	0	0	0
BIMEs2	247459	247542	83	0	0	0	0
BIMEs2	248148	248335	187	1	0	0	0
BIMEs2	254218	254245	27	0	0	0	0
BIMEs2	258241	258261	20	0	0	0	0
BIMEs2	374155	374590	435	3	0	0	0
BIMEs2	376560	376746	186	0	0	0	0
BIMEs2	398205	398239	34	0	0	0	0
BIMEs2	408277	408313	36	0	0	0	0
BIMEs2	408300	408313	13	0	0	0	0
BIMEs2	410303	410493	190	1	0	0	0
BIMEs2	421597	421629	32	0	0	0	0
BIMEs2	430193	430290	97	0	0	0	0
BIMEs2	436345	436381	36	0	0	0	0
BIMEs2	442243	442274	31	0	0	0	0
BIMEs2	444425	444511	86	0	0	0	0
BIMEs2	464038	464062	24	0	0	0	0
BIMEs2	473496	473518	22	0	0	0	0
BIMEs2	496226	496251	25	0	0	0	0
BIMEs2	497141	497158	17	0	0	0	0
BIMEs2	500669	500752	83	0	0	0	0
BIMEs2	505801	505820	19	0	0	0	0
BIMEs2	507807	508042	235	2	0	0	0
BIMEs2	516594	516619	25	0	0	0	0
BIMEs2	550578	550734	156	0	1	0	0
BIMEs2	555231	555256	25	0	0	0	0
BIMEs2	653776	653798	22	0	0	0	0
BIMEs2	683230	683259	29	0	0	0	0
BIMEs2	688295	688319	24	0	0	0	0
BIMEs2	690809	690842	33	0	0	0	0
BIMEs2	697852	697922	70	0	0	0	0
BIMEs2	707442	707477	35	0	0	0	0
BIMEs2	712453	712485	32	0	0	0	0
BIMEs2	764307	764473	166	6	4	0	5	sucB>-sucC>	sucB - dihydrolipoyltranssuccinase	sucC - succinyl-CoA-synthetase, beta subunit
BIMEs2	788280	788314	34	0	0	0	0
BIMEs2	821303	821329	26	0	0	0	0
BIMEs2	837767	837790	23	0	0	0	0
BIMEs2	839084	839206	122	0	0	0	0
BIMEs2	865878	865915	37	0	0	0	0
BIMEs2	883485	883511	26	0	0	0	0
BIMEs2	902294	902380	86	0	0	0	0
BIMEs2	912692	912717	25	0	0	0	0
BIMEs2	938769	938804	35	0	0	0	0
BIMEs2	1013464	1013492	28	0	0	0	0
BIMEs2	1029911	1029934	23	0	0	0	0
BIMEs2	1042088	1042123	35	0	0	0	0
BIMEs2	1043530	1043563	33	0	0	0	0
BIMEs2	1063952	1064085	133	0	0	0	0
BIMEs2	1076430	1076457	27	0	0	0	0
BIMEs2	1082657	1082690	33	0	0	0	0
BIMEs2	1086227	1086312	85	0	0	0	0
BIMEs2	1102185	1102203	18	0	0	0	0
BIMEs2	1118326	1118352	26	0	0	0	1
BIMEs2	1120568	1120588	20	0	0	0	0
BIMEs2	1148628	1148702	74	0	0	0	0
BIMEs2	1168439	1168513	74	0	0	0	0
BIMEs2	1170102	1170131	29	0	0	0	0
BIMEs2	1189783	1189806	23	0	0	0	0
BIMEs2	1193280	1193302	22	0	0	0	0
BIMEs2	1250358	1250388	30	0	0	0	0
BIMEs2	1289294	1289365	71	0	0	0	0
BIMEs2	1330574	1330592	18	0	0	0	0
BIMEs2	1360196	1360229	33	0	0	0	0
BIMEs2	1360607	1360636	29	0	0	0	0
BIMEs2	1385704	1385777	73	0	0	0	0
BIMEs2	1391109	1391133	24	0	0	0	1
BIMEs2	1413770	1413806	36	0	0	0	0
BIMEs2	1492520	1492541	21	0	0	0	0
BIMEs2	1511628	1511660	32	0	0	0	0
BIMEs2	1537720	1537794	74	0	0	0	0
BIMEs2	1545471	1545499	28	0	0	0	0
BIMEs2	1559900	1559918	18	0	0	0	0
BIMEs2	1595468	1595492	24	0	0	0	0
BIMEs2	1660725	1660745	20	0	0	0	0
BIMEs2	1667973	1668003	30	0	0	0	0
BIMEs2	1736551	1736574	23	0	0	0	0
BIMEs2	1738820	1738893	73	0	0	0	0
BIMEs2	1846561	1846653	92	0	0	0	0
BIMEs2	1855399	1855434	35	0	0	0	0
BIMEs2	1867590	1867610	20	0	0	0	0
BIMEs2	1871729	1871767	38	0	0	0	0
BIMEs2	1932760	1932843	83	0	0	0	0
BIMEs2	1934923	1934941	18	0	0	0	0
BIMEs2	1941936	1941965	29	0	0	0	0
BIMEs2	1947056	1947182	126	2	2	0	2	znuB>-<ruvB	znuB - zink transporter subunit	ruvB - ATP-dependent DNA helicase, component of rubABC resolvasome
BIMEs2	1969159	1969221	62	2	0	0	0
BIMEs2	2044412	2044445	33	0	0	0	0
BIMEs2	2100497	2100526	29	0	0	0	0
BIMEs2	2121726	2121911	185	0	0	0	1
BIMEs2	2142962	2142998	36	0	0	0	0
BIMEs2	2149860	2149943	83	2	2	0	2	yegE>-<alkA	yegE - predicted diguanilate cyclase, GGDEF domain signaling protein	alkA - 3-methil-adenine DNA glycosylase II
BIMEs2	2154934	2154961	27	0	0	0	0
BIMEs2	2168277	2168356	79	0	0	0	0
BIMEs2	2172910	2172943	33	0	0	0	0
BIMEs2	2181865	2181941	76	0	0	0	0
BIMEs2	2224082	2224115	33	0	0	0	0
BIMEs2	2228362	2228389	27	0	0	0	0
BIMEs2	2230842	2230925	83	0	0	0	0
BIMEs2	2237193	2237226	33	0	0	0	0
BIMEs2	2240991	2241140	149	0	0	0	0
BIMEs2	2260495	2260531	36	0	0	0	0
BIMEs2	2287344	2287377	33	0	0	0	0
BIMEs2	2308874	2309528	654	11	7	2	5	eco>-<mqo	Espeli, Boccard 1997 : 6 cuts			eco - ecotin, serine protease inhibitor	mqo - malate dehydrogenase, FAD/NAD(P) binding domain
BIMEs2	2321405	2321440	35	0	0	0	0
BIMEs2	2346106	2346187	81	0	0	0	0
BIMEs2	2352953	2353155	202	2	3	0	3	nrdA>-nrdB>	Espeli, Boccard 1997 : 2 cuts			nrdA - ribonucleoside diphosphate reductase 1, alpha subunit	nrdB - ribonucleoside diphosphate reductase 1, beta subunit, ferritin-like
BIMEs2	2354574	2354609	35	0	0	0	0
BIMEs2	2398924	2398959	35	0	0	0	0
BIMEs2	2415361	2415379	18	0	0	0	0
BIMEs2	2416065	2416083	18	0	0	0	0
BIMEs2	2437498	2437581	83	0	2	1	0	<cvpA-<dedD	cvpA - membrane protein required for colicin production	deaD - conserved hypotetical protein
BIMEs2	2446912	2446947	35	0	0	0	0
BIMEs2	2450358	2450437	79	0	0	0	0
BIMEs2	2517921	2518008	87	0	0	0	0
BIMEs2	2528107	2528135	28	0	0	0	0
BIMEs2	2546176	2546211	35	0	0	0	0
BIMEs2	2561761	2561784	23	0	0	0	0
BIMEs2	2567918	2568100	182	0	0	0	0
BIMEs2	2581427	2581495	68	0	0	0	0
BIMEs2	2592757	2592839	82	0	0	0	0
BIMEs2	2597452	2597497	45	0	0	0	0
BIMEs2	2617747	2617783	36	0	0	0	0
BIMEs2	2662088	2662353	265	3	6	0	4	<iscR-<yfhQ	iscR - DNA binding transcription activator	yfhQ - tRNA methyltransferase
BIMEs2	2673555	2673588	33	0	0	0	0
BIMEs2	2686814	2686833	19	0	0	0	1
BIMEs2	2717237	2717262	25	0	0	0	0
BIMEs2	2738694	2738717	23	0	0	0	0
BIMEs2	2793807	2793942	135	0	0	0	0
BIMEs2	2797832	2797861	29	0	0	0	0
BIMEs2	2807910	2807993	83	0	0	0	0
BIMEs2	2828340	2828368	28	0	0	0	0
BIMEs2	2834846	2834927	81	1	1	0	0
BIMEs2	2837244	2837270	26	0	0	0	0
BIMEs2	2842202	2842280	78	0	0	0	0
BIMEs2	2856205	2856228	23	0	0	0	0
BIMEs2	2866258	2866275	17	0	0	0	0
BIMEs2	2888113	2888149	36	0	0	0	0
BIMEs2	2894587	2894653	66	1	1	0	0
BIMEs2	2931596	2931625	29	0	0	0	0
BIMEs2	2937205	2937228	23	0	0	0	0
BIMEs2	2944773	2944806	33	0	0	0	0
BIMEs2	2980512	2980534	22	0	0	0	0
BIMEs2	3042100	3042254	154	0	0	0	0
BIMEs2	3044892	3044919	27	0	0	0	0
BIMEs2	3060439	3060459	20	0	0	0	0
BIMEs2	3082469	3082615	146	0	2	0	2	yggG>-<speB
BIMEs2	3087691	3087716	25	0	0	0	0
BIMEs2	3093745	3093869	124	0	0	0	0
BIMEs2	3098192	3098312	120	1	0	0	0
BIMEs2	3101475	3101553	78	0	0	0	0
BIMEs2	3114157	3114324	167	0	0	0	0
BIMEs2	3119340	3119366	26	0	0	0	0
BIMEs2	3139400	3139482	82	0	0	0	0
BIMEs2	3163423	3163452	29	0	0	0	0
BIMEs2	3181369	3181392	23	0	0	0	0
BIMEs2	3202923	3203047	124	0	0	0	1
BIMEs2	3209278	3209297	19	0	0	0	0
BIMEs2	3214671	3214703	32	0	0	0	0
BIMEs2	3216380	3216457	77	0	0	0	0
BIMEs2	3217213	3217301	88	0	0	0	0
BIMEs2	3220659	3220689	30	0	0	0	0
BIMEs2	3231031	3231313	282	0	0	0	0
BIMEs2	3233478	3233498	20	0	0	0	0
BIMEs2	3234417	3234502	85	0	0	0	0
BIMEs2	3252462	3252484	22	0	0	0	0
BIMEs2	3254996	3255098	102	0	0	0	0
BIMEs2	3278797	3278825	28	0	0	0	0
BIMEs2	3282680	3282761	81	0	0	0	0
BIMEs2	3297977	3298060	83	1	0	0	1
BIMEs2	3305482	3305510	28	0	0	0	0
BIMEs2	3314230	3314306	76	1	0	0	0
BIMEs2	3337897	3337930	33	0	0	0	0
BIMEs2	3393054	3393361	307	35	13	3	10	<tldD-<yhdP	tldD - predicted peptidase	yhdP - conserved membrane protein, predicted transporter
BIMEs2	3475640	3475661	21	1	1	0	1	trmA>-yijD>	trmA - tRNA methiltransferase	yijD - conserved inner membrane protein
BIMEs2	3484110	3484455	345	0	0	0	0
BIMEs2	3489291	3489372	81	0	0	0	0
BIMEs2	3505422	3505455	33	0	0	0	0
BIMEs2	3522096	3522125	29	0	0	0	0
BIMEs2	3527074	3527092	18	0	0	0	0
BIMEs2	3534212	3534295	83	0	0	0	0
BIMEs2	3535081	3535106	25	0	0	0	0
BIMEs2	3543085	3543486	401	4	2	1	0	rhaA>-rhaD>	rhaA - l-rhamnose isomerase	rhaD - ramnulose-1-phisphate aldolase
BIMEs2	3549701	3549721	20	0	0	0	0
BIMEs2	3557685	3557782	97	0	0	0	0
BIMEs2	3574209	3574283	74	0	0	0	0
BIMEs2	3581247	3581331	84	2	0	1	2	glnA>-glnL>
BIMEs2	3584189	3584272	83	0	0	0	0
BIMEs2	3596903	3596938	35	1	0	0	0
BIMEs2	3610200	3610480	280	0	1	0	3	fadA>-<fre
BIMEs2	3622458	3622480	22	0	0	0	0
BIMEs2	3629372	3629405	33	0	0	0	0
BIMEs2	3675067	3675102	35	0	0	0	0
BIMEs2	3680893	3680918	25	1	0	0	1
BIMEs2	3727325	3727359	34	0	0	0	0
BIMEs2	3729352	3729415	63	0	0	0	0
BIMEs2	3739146	3739171	25	0	0	0	0
BIMEs2	3754730	3754758	28	0	0	0	0
BIMEs2	3787789	3787824	35	0	0	0	0
BIMEs2	3799592	3799660	68	0	0	0	0
BIMEs2	3809332	3809358	26	0	0	0	0
BIMEs2	3826418	3826439	21	0	0	0	0
BIMEs2	3831203	3831224	21	0	0	0	0
BIMEs2	3859810	3859838	28	0	0	0	0
BIMEs2	3864439	3864472	33	0	0	0	0
BIMEs2	3886595	3886676	81	0	0	0	0
BIMEs2	3905212	3905382	170	0	0	0	0
BIMEs2	3933179	3933264	85	0	0	0	0
BIMEs2	3961094	3961169	75	0	0	0	0
BIMEs2	3967063	3967155	92	0	0	0	0
BIMEs2	4050538	4050603	65	0	0	0	0
BIMEs2	4085718	4085741	23	0	0	0	0
BIMEs2	4093564	4093650	86	0	0	0	0
BIMEs2	4095280	4095315	35	0	0	0	0
BIMEs2	4101758	4101791	33	0	0	0	0
BIMEs2	4128937	4129026	89	1	0	0	1
BIMEs2	4136716	4136751	35	0	0	0	0
BIMEs2	4147754	4147779	25	0	0	0	0
BIMEs2	4152579	4152634	55	0	0	0	0
BIMEs2	4156144	4156165	21	0	0	0	0
BIMEs2	4223149	4223280	131	8	2	0	2	aceA>-aceK>	aceA - isocitrate lyase	aceK - isocitrate dehydrogenase kinase/phosphatase
BIMEs2	4234089	4234158	69	0	0	0	0
BIMEs2	4240134	4240210	76	0	0	0	1
BIMEs2	4244870	4244906	36	0	0	0	0
BIMEs2	4249805	4249930	125	0	0	0	0
BIMEs2	4254034	4254158	124	3	0	0	0	lamB>-malM>	lamB - maltose outer membrane porin	malM - maltose regulon periplasmic protein
BIMEs2	4273030	4273053	23	0	0	0	0
BIMEs2	4290015	4290091	76	0	0	0	0
BIMEs2	4316815	4316896	81	0	0	0	0
BIMEs2	4323718	4323800	82	0	0	0	1
BIMEs2	4329047	4329133	86	0	0	0	0
BIMEs2	4331603	4332185	582	0	2	0	0
BIMEs2	4337815	4337846	31	0	0	0	0
BIMEs2	4391822	4391841	19	0	0	0	0
BIMEs2	4421761	4421794	33	0	0	0	0
BIMEs2	4437092	4437116	24	0	0	0	0
BIMEs2	4440299	4440409	110	0	0	0	2
BIMEs2	4456747	4456831	84	2	0	0	0
BIMEs2	4462988	4463071	83	1	0	0	0
BIMEs2	4466218	4466301	83	0	0	0	0
BIMEs2	4484742	4484775	33	0	0	0	0
BIMEs2	4486740	4486757	17	0	0	0	0
BIMEs2	4490136	4490219	83	2	1	0	2	<holC-<pepA	holC - DNA polymerase III, chi subunit	pepA - aminopeptidase A, cyteinylglycinase
BIMEs2	4494308	4494343	35	0	0	0	0
BIMEs2	4542208	4542233	25	0	0	0	0
BIMEs2	4593675	4593701	26	0	0	0	0
BIMEs2	4599129	4599154	25	0	0	0	0
BIMEs2	4602900	4602938	38	0	0	0	0
BIMEs2	4612361	4612452	91	0	0	0	0
BIMEs2	4620060	4620447	387	0	0	0	0
BIMEs2	4623920	4624001	81	0	0	0	0
BIMEs2	4638894	4639033	139	0	0	0	0
		Number of GCSs	GCSs observed in BIMEs-1	GCSs expected in BIMEs-1	P-value
	Cfx GCS in REPs	4635	104	18.7118	0		Number of BIME-1	263
	RifCfx GCS in REPs	2355	56	4.57915	0		BIMEs-1 total length	18252
	Micro B17 GCS in REPs	732	8	1.42333	0.00337673		Genome length	4521106
	Oxo acid GCS in REPs	5478	55	10.6516	1.02649e-09

[truncated: 11 more sheets: DS4A, DS4B, DS5, DS6, DS6A, DS6B, DS7A, DS7B, DS8, DS9, DS10]
